# Supplementary material for: Core-Shell-Like Structured Co3O4@SiO2 Catalyst for Highly Efficient Catalytic Elimination of Ozone
Source: Front Chem. 2021 Dec 9;9:803464. doi: 10.3389/fchem.2021.803464 (PMC8695612; doi:10.3389/fchem.2021.803464)
Supplement: Supplementary file 1 [file DataSheet1.ZIP]

Archive with 6 entries (6 files):
- Figure 3-BET-data.xls
- Figure 4a-data.xlsx
- Figure 4b-xrd-data.xls
- Figure 5a.xlsx
- Figure 5b.xlsx
- Figure2-xps-data.xls
