# Supplementary material for: Core-Shell-Like Structured Co3O4@SiO2 Catalyst for Highly Efficient Catalytic Elimination of Ozone
Source: Front Chem. 2021 Dec 9;9:803464. doi: 10.3389/fchem.2021.803464 (PMC8695612; doi:10.3389/fchem.2021.803464)
Supplement: Supplementary file 1 [file DataSheet1.ZIP › Figure 3-BET-data.xls]

## Sheet: Sheet1
Co3O4@SiO2		Co3O4/SiO2					Co3O4@SiO2		Co3O4/SiO2
Pore Width (nm)	Pore Volume (cm3/g)	Pore Width (nm)	Pore Volume (cm3/g)				Relative Pressure (p/p°)	Quantity Adsorbed (cm3/g STP)	Relative Pressure (p/p°)	Quantity Adsorbed (cm3/g STP)
237.912	0.00301	243.787	0.00127				3.1621e-06	0.0023	3.1621e-06	0.0023
182.525	0.00679	188.376	0.00272				7.3601e-06	1.1073	7.3601e-06	1.1073
127.795	0.01272	130.261	0.00509				1.00964e-05	2.3101	1.00964e-05	2.3101
96.1714	0.0184	97.5888	0.00735				2.36212e-05	4.6192	2.36212e-05	4.6192
78.4236	0.02331	79.1878	0.00954				7.36202e-05	6.9543	7.36202e-05	8.9543
66.6245	0.02742	66.5131	0.01162				0.000101213	8.1996	0.000101213	12.1996
58.1044	0.03119	57.1286	0.01394				0.000236218	9.4103	0.000236218	14.2103
45.198	0.03845	47.2499	0.0173				0.000336212	10.7933	0.000336212	16.5933
25.9453	0.05665	26.4721	0.02872				0.01096	11.1054	0.01078	18.374
18.1569	0.06861	18.5207	0.03807				0.02204	12.1678	0.022	19.9069
13.9515	0.07697	14.2393	0.04583				0.03389	12.9328	0.03382	20.9005
11.3048	0.08328	11.5818	0.05256				0.03976	13.259	0.04555	21.645
9.48156	0.08847	9.75838	0.05822				0.05	13.7673	0.04987	21.9027
8.15106	0.09291	8.42404	0.06298				0.08448	15.1104	0.08464	23.3625
7.12904	0.09677	7.40218	0.06712				0.11978	16.3208	0.11964	24.5262
6.32054	0.10031	6.59434	0.0707				0.15471	17.4622	0.15478	25.525
5.66101	0.10356	5.93519	0.07381				0.18965	18.5939	0.18975	26.4629
5.11301	0.10665	5.38775	0.0766				0.22462	19.7348	0.2248	27.3394
4.64922	0.10959	4.92353	0.07892				0.25959	20.8871	0.25982	28.1853
4.24786	0.11249	4.52243	0.08115				0.29459	22.0721	0.29469	29.0183
3.89938	0.11535	4.17387	0.08331				0.32961	23.2589	0.32963	29.8371
3.5904	0.11808	3.86509	0.08528				0.36451	24.461	0.36429	30.6494
3.31423	0.1208	3.58912	0.08733				0.39943	25.6768	0.3992	31.44
3.06531	0.12348	3.34013	0.08923				0.43433	26.9086	0.43413	32.2579
2.8383	0.12614	3.11322	0.09109				0.46927	28.1716	0.46908	33.1322
2.62943	0.12877	2.90589	0.0931				0.50421	29.4545	0.50401	34.0074
2.43465	0.13136	2.71153	0.09517				0.53903	30.8069	0.53886	34.9639
2.25188	0.13392	2.52939	0.09732				0.57404	32.2012	0.57387	35.9715
2.07839	0.13631	2.35564	0.09953				0.60887	33.6397	0.60876	37.0434
1.9113	0.13855	2.18815	0.10185				0.64377	35.1748	0.64364	38.3058
1.74765	0.14058	2.02433	0.10441				0.67872	36.8154	0.6786	39.732
		1.85898	0.10707				0.71359	38.6242	0.71347	41.3791
		1.68701	0.1103				0.74851	40.6298	0.7484	43.3101
							0.78329	42.9582	0.7833	45.5648
							0.81814	45.713	0.81815	48.2963
							0.85287	49.1143	0.853	51.624
							0.88742	53.6625	0.88797	55.5862
							0.92182	60.26	0.92258	60.5258
							0.9557	70.4916	0.95741	66.7994
							0.96573	74.7338	0.96496	68.728
							0.9702	76.957	0.97002	70.0761
							0.97477	79.4062	0.97493	71.3019
							0.9795	82.3516	0.97975	72.6083
							0.98465	85.7881	0.98491	73.9721
							0.98931	89.41	0.98963	75.4159
							0.99182	91.7382	0.99201	76.3081
							0.99418	93.607	0.99409	77.0948
							0.99452	94.5843	0.99498	77.6857
							0.98051	89.1768	0.9771	75.3688
							0.96733	82.9763	0.95852	72.6684
							0.95269	76.5206	0.9131	65.626
							0.92782	67.6611	0.89147	62.4983
							0.89258	59.0202	0.85732	58.204
							0.85879	53.2138	0.82251	54.2935
							0.8233	48.7865	0.78721	50.91
							0.78769	45.4478	0.75227	47.9843
							0.75249	42.8256	0.71702	45.5199
							0.71718	40.6562	0.68204	43.3462
							0.68196	38.8333	0.64677	41.4723
							0.64687	37.1675	0.6117	39.8729
							0.61157	35.6722	0.57657	38.5169
							0.57658	34.271	0.54153	37.2851
							0.54144	32.9127	0.50667	35.7882
							0.50636	31.5745	0.47152	33.7402
							0.47221	29.3603	0.43601	32.614
							0.43584	27.4228	0.40146	31.7167
							0.4009	26.0706	0.36602	30.8883
							0.36626	24.8708	0.33093	30.0664
							0.33096	23.691	0.29578	29.2464
							0.29579	22.5409	0.26069	28.4116
							0.2607	21.404	0.22556	27.6052
							0.22556	20.2826	0.19054	26.7382
							0.19053	19.1427	0.15542	25.8107
							0.15539	18.0058	0.12034	24.8256
							0.12037	16.8287	0.08504	23.6942
							0.08503	15.5674	0.0502	22.2203
							0.0501	14.0731
