# Supplementary material for: Core-Shell-Like Structured Co3O4@SiO2 Catalyst for Highly Efficient Catalytic Elimination of Ozone
Source: Front Chem. 2021 Dec 9;9:803464. doi: 10.3389/fchem.2021.803464 (PMC8695612; doi:10.3389/fchem.2021.803464)
Supplement: Supplementary file 1 [file DataSheet1.ZIP › Figure 4a-data.xlsx]

## Sheet: Sheet1
0	100	100	100	100	100
1	92	100	100	100	100
2	81	99.2	98.7	100	100
3	76	97.5	97.5	100	100
4	72	95.2	95.6	100	100
5	68	88	91.8	100	100
6	62	78	88.5	100	100
7	59	75	84	99.8	100
8	54	72	76	99.3	100
9	50	71	73	99.5	99.2
10	43	67.2	70	99.4	98.5
11	37	65.1	69	99.5	97
12	34	63.1	66	98.4	98.5
13	31	57.6	65	98.1	97
14	30	54.8	64.2	97.5	94.8
15	28	47.5	64	94	87.9
16	27.2	42.3	62	88	83.5
17	26.8	40	57	82	76.1
18	25.4	37	53	77	70.6
19	24.5	37	49	75	66
20	23.8	32	46	68	63.5
21	21	30	43	63	58.2
22	19.8	28	40	61	57.1
23	20	24	38.5	60	56.2
24	17.9	23.1	37.9	58	52
25	18	23	35.8	57.5	51
