# Supplementary material for: Core-Shell-Like Structured Co3O4@SiO2 Catalyst for Highly Efficient Catalytic Elimination of Ozone
Source: Front Chem. 2021 Dec 9;9:803464. doi: 10.3389/fchem.2021.803464 (PMC8695612; doi:10.3389/fchem.2021.803464)
Supplement: Supplementary file 1 [file DataSheet1.ZIP › Figure 4b-xrd-data.xls]

## Sheet: Sheet1
Co3O4@SiO2		5Co3O4/SiO2		10Co3O4/SiO2		15Co3O4/SiO2		20Co3O4/SiO2		25Co3O4/SiO2
2θ(degree)	Intensity (a.u.)	2θ(degree)	Intensity (a.u.)	2θ(degree)	Intensity (a.u.)	2θ(degree)	Intensity (a.u.)	2θ(degree)	Intensity (a.u.)	2θ(degree)	Intensity (a.u.)
5	567	5	783	5	658	5	467	5	417	5	517
5.02	683	5.02	717	5.02	650	5.02	450	5.02	450	5.02	492
5.04	633	5.04	792	5.04	633	5.04	533	5.04	458	5.04	350
5.06	550	5.06	783	5.06	650	5.06	558	5.06	458	5.06	492
5.08	625	5.08	758	5.08	767	5.08	467	5.08	400	5.08	475
5.1	608	5.1	750	5.1	667	5.1	708	5.1	358	5.1	400
5.12	442	5.12	792	5.12	608	5.12	558	5.12	367	5.12	358
5.14	500	5.14	608	5.14	683	5.14	517	5.14	342	5.14	333
5.16	517	5.16	825	5.16	600	5.16	567	5.16	442	5.16	467
5.18	567	5.18	675	5.18	617	5.18	508	5.18	467	5.18	467
5.2	625	5.2	717	5.2	650	5.2	558	5.2	417	5.2	417
5.22	558	5.22	742	5.22	483	5.22	508	5.22	358	5.22	492
5.24	492	5.24	700	5.24	542	5.24	567	5.24	433	5.24	333
5.26	458	5.26	608	5.26	525	5.26	525	5.26	333	5.26	325
5.28	525	5.28	775	5.28	592	5.28	517	5.28	342	5.28	425
5.3	517	5.3	792	5.3	575	5.3	467	5.3	292	5.3	442
5.32	508	5.32	625	5.32	617	5.32	600	5.32	400	5.32	383
5.34	500	5.34	558	5.34	675	5.34	517	5.34	217	5.34	333
5.36	550	5.36	633	5.36	542	5.36	525	5.36	183	5.36	433
5.38	450	5.38	625	5.38	592	5.38	525	5.38	350	5.38	400
5.4	442	5.4	592	5.4	617	5.4	425	5.4	342	5.4	325
5.42	500	5.42	667	5.42	583	5.42	417	5.42	425	5.42	333
5.44	542	5.44	567	5.44	508	5.44	475	5.44	292	5.44	317
5.46	433	5.46	667	5.46	567	5.46	300	5.46	358	5.46	358
5.48	450	5.48	600	5.48	433	5.48	467	5.48	333	5.48	283
5.5	475	5.5	742	5.5	550	5.5	492	5.5	333	5.5	325
5.52	500	5.52	650	5.52	542	5.52	475	5.52	292	5.52	267
5.54	408	5.54	533	5.54	408	5.54	408	5.54	300	5.54	450
5.56	342	5.56	550	5.56	542	5.56	475	5.56	442	5.56	317
5.58	542	5.58	600	5.58	475	5.58	500	5.58	292	5.58	233
5.6	442	5.6	567	5.6	500	5.6	500	5.6	225	5.6	358
5.62	492	5.62	642	5.62	458	5.62	442	5.62	375	5.62	258
5.64	400	5.64	525	5.64	550	5.64	408	5.64	308	5.64	342
5.66	383	5.66	450	5.66	400	5.66	500	5.66	333	5.66	258
5.68	367	5.68	583	5.68	475	5.68	458	5.68	375	5.68	342
5.7	342	5.7	525	5.7	508	5.7	417	5.7	233	5.7	250
5.72	508	5.72	475	5.72	458	5.72	333	5.72	325	5.72	300
5.74	433	5.74	458	5.74	400	5.74	358	5.74	350	5.74	317
5.76	358	5.76	700	5.76	408	5.76	300	5.76	275	5.76	317
5.78	383	5.78	400	5.78	458	5.78	375	5.78	317	5.78	242
5.8	517	5.8	700	5.8	492	5.8	342	5.8	308	5.8	250
5.82	342	5.82	483	5.82	483	5.82	425	5.82	317	5.82	225
5.84	450	5.84	458	5.84	475	5.84	383	5.84	300	5.84	292
5.86	383	5.86	458	5.86	333	5.86	325	5.86	333	5.86	308
5.88	383	5.88	492	5.88	475	5.88	350	5.88	300	5.88	250
5.9	492	5.9	425	5.9	342	5.9	433	5.9	275	5.9	308
5.92	250	5.92	392	5.92	425	5.92	417	5.92	308	5.92	250
5.94	317	5.94	508	5.94	417	5.94	342	5.94	225	5.94	333
5.96	417	5.96	442	5.96	408	5.96	350	5.96	325	5.96	342
5.98	433	5.98	450	5.98	342	5.98	375	5.98	300	5.98	250
6	317	6	342	6	425	6	375	6	292	6	275
6.02	375	6.02	475	6.02	450	6.02	375	6.02	300	6.02	267
6.04	383	6.04	350	6.04	500	6.04	433	6.04	317	6.04	250
6.06	300	6.06	367	6.06	508	6.06	433	6.06	250	6.06	250
6.08	392	6.08	392	6.08	367	6.08	383	6.08	233	6.08	250
6.1	367	6.1	442	6.1	367	6.1	333	6.1	208	6.1	283
6.12	358	6.12	442	6.12	325	6.12	333	6.12	333	6.12	333
6.14	300	6.14	400	6.14	342	6.14	325	6.14	258	6.14	275
6.16	300	6.16	425	6.16	342	6.16	358	6.16	333	6.16	300
6.18	283	6.18	317	6.18	467	6.18	283	6.18	308	6.18	250
6.2	333	6.2	475	6.2	292	6.2	233	6.2	242	6.2	275
6.22	508	6.22	375	6.22	392	6.22	283	6.22	258	6.22	233
6.24	400	6.24	417	6.24	325	6.24	350	6.24	267	6.24	275
6.26	417	6.26	392	6.26	333	6.26	375	6.26	267	6.26	183
6.28	342	6.28	442	6.28	383	6.28	342	6.28	292	6.28	208
6.3	342	6.3	475	6.3	408	6.3	275	6.3	292	6.3	267
6.32	375	6.32	417	6.32	408	6.32	267	6.32	258	6.32	258
6.34	333	6.34	383	6.34	308	6.34	467	6.34	233	6.34	317
6.36	367	6.36	458	6.36	383	6.36	417	6.36	233	6.36	308
6.38	308	6.38	342	6.38	333	6.38	325	6.38	258	6.38	317
6.4	258	6.4	525	6.4	333	6.4	400	6.4	267	6.4	167
6.42	375	6.42	417	6.42	400	6.42	275	6.42	300	6.42	192
6.44	342	6.44	508	6.44	308	6.44	308	6.44	208	6.44	333
6.46	342	6.46	508	6.46	308	6.46	317	6.46	258	6.46	175
6.48	417	6.48	317	6.48	350	6.48	325	6.48	217	6.48	250
6.5	333	6.5	333	6.5	342	6.5	350	6.5	250	6.5	233
6.52	308	6.52	383	6.52	333	6.52	333	6.52	325	6.52	292
6.54	308	6.54	425	6.54	275	6.54	267	6.54	167	6.54	200
6.56	367	6.56	358	6.56	208	6.56	275	6.56	233	6.56	325
6.58	275	6.58	358	6.58	417	6.58	250	6.58	300	6.58	233
6.6	258	6.6	425	6.6	333	6.6	292	6.6	217	6.6	200
6.62	283	6.62	333	6.62	292	6.62	342	6.62	192	6.62	200
6.64	350	6.64	425	6.64	333	6.64	308	6.64	217	6.64	292
6.66	358	6.66	358	6.66	442	6.66	283	6.66	275	6.66	300
6.68	333	6.68	333	6.68	317	6.68	292	6.68	208	6.68	225
6.7	275	6.7	325	6.7	267	6.7	283	6.7	242	6.7	200
6.72	308	6.72	383	6.72	350	6.72	392	6.72	258	6.72	275
6.74	350	6.74	325	6.74	283	6.74	233	6.74	233	6.74	142
6.76	367	6.76	358	6.76	292	6.76	267	6.76	175	6.76	283
6.78	317	6.78	417	6.78	358	6.78	292	6.78	217	6.78	267
6.8	408	6.8	383	6.8	275	6.8	258	6.8	192	6.8	250
6.82	300	6.82	308	6.82	317	6.82	358	6.82	225	6.82	192
6.84	292	6.84	275	6.84	300	6.84	192	6.84	242	6.84	217
6.86	233	6.86	342	6.86	317	6.86	325	6.86	267	6.86	267
6.88	283	6.88	308	6.88	258	6.88	217	6.88	208	6.88	233
6.9	425	6.9	350	6.9	308	6.9	300	6.9	242	6.9	233
6.92	292	6.92	483	6.92	208	6.92	375	6.92	167	6.92	175
6.94	325	6.94	342	6.94	308	6.94	383	6.94	325	6.94	233
6.96	225	6.96	500	6.96	192	6.96	225	6.96	300	6.96	242
6.98	250	6.98	392	6.98	392	6.98	233	6.98	217	6.98	225
7	308	7	425	7	392	7	267	7	300	7	208
7.02	283	7.02	275	7.02	308	7.02	308	7.02	250	7.02	208
7.04	350	7.04	275	7.04	375	7.04	217	7.04	200	7.04	250
7.06	292	7.06	350	7.06	300	7.06	350	7.06	175	7.06	175
7.08	242	7.08	383	7.08	242	7.08	217	7.08	192	7.08	317
7.1	225	7.1	383	7.1	267	7.1	250	7.1	267	7.1	225
7.12	292	7.12	375	7.12	292	7.12	242	7.12	250	7.12	233
7.14	292	7.14	358	7.14	225	7.14	267	7.14	233	7.14	233
7.16	292	7.16	250	7.16	317	7.16	358	7.16	200	7.16	167
7.18	300	7.18	292	7.18	258	7.18	283	7.18	233	7.18	133
7.2	317	7.2	275	7.2	325	7.2	300	7.2	108	7.2	192
7.22	250	7.22	350	7.22	333	7.22	175	7.22	250	7.22	242
7.24	392	7.24	317	7.24	383	7.24	258	7.24	183	7.24	217
7.26	333	7.26	358	7.26	267	7.26	250	7.26	158	7.26	208
7.28	258	7.28	300	7.28	217	7.28	275	7.28	233	7.28	258
7.3	275	7.3	367	7.3	333	7.3	283	7.3	200	7.3	250
7.32	300	7.32	317	7.32	367	7.32	258	7.32	292	7.32	233
7.34	408	7.34	325	7.34	325	7.34	250	7.34	242	7.34	267
7.36	208	7.36	317	7.36	242	7.36	308	7.36	150	7.36	225
7.38	292	7.38	258	7.38	250	7.38	283	7.38	267	7.38	133
7.4	300	7.4	400	7.4	300	7.4	317	7.4	200	7.4	208
7.42	333	7.42	325	7.42	275	7.42	217	7.42	233	7.42	150
7.44	317	7.44	367	7.44	258	7.44	208	7.44	267	7.44	133
7.46	233	7.46	367	7.46	308	7.46	192	7.46	283	7.46	283
7.48	308	7.48	217	7.48	325	7.48	233	7.48	267	7.48	217
7.5	225	7.5	333	7.5	250	7.5	292	7.5	167	7.5	158
7.52	217	7.52	283	7.52	292	7.52	208	7.52	208	7.52	208
7.54	325	7.54	342	7.54	283	7.54	292	7.54	167	7.54	242
7.56	292	7.56	342	7.56	325	7.56	300	7.56	300	7.56	217
7.58	267	7.58	300	7.58	250	7.58	358	7.58	175	7.58	167
7.6	300	7.6	408	7.6	250	7.6	250	7.6	192	7.6	200
7.62	317	7.62	358	7.62	208	7.62	258	7.62	208	7.62	208
7.64	283	7.64	233	7.64	308	7.64	300	7.64	342	7.64	192
7.66	208	7.66	383	7.66	283	7.66	258	7.66	208	7.66	233
7.68	267	7.68	258	7.68	258	7.68	183	7.68	192	7.68	242
7.7	233	7.7	375	7.7	275	7.7	175	7.7	308	7.7	275
7.72	233	7.72	250	7.72	267	7.72	200	7.72	233	7.72	142
7.74	292	7.74	342	7.74	300	7.74	250	7.74	217	7.74	250
7.76	200	7.76	250	7.76	300	7.76	183	7.76	217	7.76	183
7.78	275	7.78	308	7.78	267	7.78	217	7.78	167	7.78	167
7.8	233	7.8	283	7.8	317	7.8	175	7.8	208	7.8	217
7.82	250	7.82	283	7.82	308	7.82	208	7.82	217	7.82	267
7.84	183	7.84	408	7.84	225	7.84	325	7.84	208	7.84	208
7.86	300	7.86	333	7.86	267	7.86	283	7.86	192	7.86	200
7.88	283	7.88	392	7.88	200	7.88	267	7.88	158	7.88	183
7.9	242	7.9	292	7.9	325	7.9	258	7.9	250	7.9	258
7.92	258	7.92	292	7.92	233	7.92	183	7.92	200	7.92	175
7.94	233	7.94	392	7.94	242	7.94	217	7.94	225	7.94	167
7.96	283	7.96	300	7.96	217	7.96	283	7.96	175	7.96	242
7.98	200	7.98	375	7.98	333	7.98	225	7.98	167	7.98	217
8	275	8	275	8	217	8	275	8	133	8	200
8.02	283	8.02	242	8.02	250	8.02	200	8.02	225	8.02	217
8.04	183	8.04	233	8.04	358	8.04	242	8.04	225	8.04	150
8.06	250	8.06	275	8.06	225	8.06	208	8.06	117	8.06	142
8.08	258	8.08	250	8.08	208	8.08	150	8.08	208	8.08	167
8.1	225	8.1	300	8.1	267	8.1	158	8.1	225	8.1	217
8.12	217	8.12	275	8.12	317	8.12	200	8.12	142	8.12	233
8.14	333	8.14	358	8.14	275	8.14	192	8.14	175	8.14	175
8.16	283	8.16	267	8.16	342	8.16	192	8.16	183	8.16	233
8.18	258	8.18	317	8.18	317	8.18	192	8.18	167	8.18	167
8.2	258	8.2	258	8.2	225	8.2	217	8.2	192	8.2	175
8.22	317	8.22	225	8.22	258	8.22	283	8.22	183	8.22	133
8.24	225	8.24	233	8.24	283	8.24	258	8.24	242	8.24	208
8.26	283	8.26	275	8.26	208	8.26	192	8.26	217	8.26	150
8.28	267	8.28	308	8.28	175	8.28	175	8.28	192	8.28	192
8.3	242	8.3	325	8.3	242	8.3	258	8.3	242	8.3	208
8.32	208	8.32	375	8.32	225	8.32	292	8.32	125	8.32	217
8.34	250	8.34	317	8.34	292	8.34	217	8.34	258	8.34	275
8.36	158	8.36	292	8.36	325	8.36	192	8.36	200	8.36	192
8.38	225	8.38	233	8.38	325	8.38	250	8.38	200	8.38	167
8.4	308	8.4	258	8.4	233	8.4	283	8.4	183	8.4	233
8.42	233	8.42	358	8.42	292	8.42	258	8.42	175	8.42	175
8.44	250	8.44	325	8.44	233	8.44	258	8.44	192	8.44	158
8.46	233	8.46	325	8.46	217	8.46	192	8.46	200	8.46	233
8.48	217	8.48	233	8.48	308	8.48	292	8.48	175	8.48	183
8.5	233	8.5	317	8.5	267	8.5	158	8.5	200	8.5	142
8.52	225	8.52	325	8.52	317	8.52	225	8.52	125	8.52	183
8.54	292	8.54	358	8.54	275	8.54	183	8.54	167	8.54	142
8.56	275	8.56	292	8.56	225	8.56	200	8.56	183	8.56	200
8.58	167	8.58	250	8.58	192	8.58	217	8.58	225	8.58	133
8.6	225	8.6	283	8.6	217	8.6	217	8.6	117	8.6	208
8.62	192	8.62	392	8.62	208	8.62	217	8.62	192	8.62	158
8.64	258	8.64	225	8.64	267	8.64	283	8.64	167	8.64	158
8.66	250	8.66	300	8.66	150	8.66	267	8.66	217	8.66	217
8.68	233	8.68	317	8.68	192	8.68	242	8.68	175	8.68	100
8.7	225	8.7	283	8.7	158	8.7	183	8.7	167	8.7	208
8.72	258	8.72	242	8.72	225	8.72	275	8.72	183	8.72	167
8.74	225	8.74	292	8.74	242	8.74	275	8.74	217	8.74	133
8.76	242	8.76	275	8.76	283	8.76	175	8.76	225	8.76	225
8.78	183	8.78	383	8.78	267	8.78	225	8.78	250	8.78	200
8.8	200	8.8	208	8.8	292	8.8	267	8.8	192	8.8	183
8.82	167	8.82	267	8.82	225	8.82	217	8.82	233	8.82	233
8.84	175	8.84	192	8.84	200	8.84	108	8.84	167	8.84	150
8.86	225	8.86	283	8.86	367	8.86	183	8.86	125	8.86	158
8.88	258	8.88	275	8.88	267	8.88	208	8.88	142	8.88	192
8.9	208	8.9	300	8.9	333	8.9	258	8.9	225	8.9	125
8.92	375	8.92	283	8.92	250	8.92	142	8.92	183	8.92	275
8.94	275	8.94	242	8.94	292	8.94	275	8.94	233	8.94	183
8.96	225	8.96	250	8.96	200	8.96	142	8.96	150	8.96	92
8.98	258	8.98	308	8.98	300	8.98	292	8.98	175	8.98	258
9	225	9	258	9	267	9	158	9	200	9	258
9.02	283	9.02	233	9.02	308	9.02	200	9.02	217	9.02	283
9.04	208	9.04	225	9.04	258	9.04	233	9.04	208	9.04	208
9.06	200	9.06	333	9.06	200	9.06	158	9.06	242	9.06	175
9.08	200	9.08	325	9.08	133	9.08	267	9.08	183	9.08	217
9.1	208	9.1	283	9.1	183	9.1	158	9.1	192	9.1	167
9.12	208	9.12	300	9.12	225	9.12	217	9.12	208	9.12	250
9.14	250	9.14	308	9.14	225	9.14	175	9.14	242	9.14	192
9.16	225	9.16	317	9.16	183	9.16	225	9.16	150	9.16	158
9.18	225	9.18	225	9.18	242	9.18	275	9.18	158	9.18	175
9.2	200	9.2	292	9.2	208	9.2	217	9.2	125	9.2	183
9.22	175	9.22	225	9.22	283	9.22	250	9.22	300	9.22	142
9.24	258	9.24	258	9.24	317	9.24	225	9.24	200	9.24	208
9.26	275	9.26	283	9.26	333	9.26	283	9.26	192	9.26	192
9.28	242	9.28	325	9.28	267	9.28	267	9.28	200	9.28	167
9.3	208	9.3	208	9.3	242	9.3	250	9.3	175	9.3	217
9.32	292	9.32	258	9.32	325	9.32	142	9.32	167	9.32	250
9.34	217	9.34	283	9.34	333	9.34	217	9.34	167	9.34	242
9.36	200	9.36	267	9.36	208	9.36	183	9.36	183	9.36	175
9.38	158	9.38	192	9.38	258	9.38	200	9.38	217	9.38	158
9.4	258	9.4	283	9.4	250	9.4	217	9.4	175	9.4	267
9.42	233	9.42	308	9.42	242	9.42	192	9.42	158	9.42	208
9.44	283	9.44	292	9.44	283	9.44	158	9.44	175	9.44	192
9.46	242	9.46	183	9.46	217	9.46	233	9.46	200	9.46	200
9.48	242	9.48	283	9.48	300	9.48	158	9.48	167	9.48	183
9.5	192	9.5	275	9.5	225	9.5	283	9.5	217	9.5	183
9.52	183	9.52	217	9.52	200	9.52	275	9.52	258	9.52	233
9.54	192	9.54	367	9.54	225	9.54	158	9.54	125	9.54	142
9.56	225	9.56	283	9.56	208	9.56	267	9.56	183	9.56	192
9.58	250	9.58	208	9.58	267	9.58	150	9.58	175	9.58	208
9.6	225	9.6	317	9.6	233	9.6	192	9.6	158	9.6	175
9.62	208	9.62	242	9.62	167	9.62	217	9.62	242	9.62	158
9.64	200	9.64	342	9.64	267	9.64	183	9.64	175	9.64	250
9.66	192	9.66	275	9.66	175	9.66	200	9.66	258	9.66	133
9.68	175	9.68	350	9.68	142	9.68	200	9.68	158	9.68	150
9.7	242	9.7	225	9.7	208	9.7	133	9.7	175	9.7	200
9.72	208	9.72	233	9.72	233	9.72	267	9.72	158	9.72	150
9.74	242	9.74	167	9.74	292	9.74	125	9.74	108	9.74	142
9.76	200	9.76	200	9.76	225	9.76	267	9.76	125	9.76	200
9.78	208	9.78	192	9.78	217	9.78	208	9.78	217	9.78	192
9.8	258	9.8	267	9.8	250	9.8	175	9.8	175	9.8	158
9.82	192	9.82	325	9.82	225	9.82	158	9.82	192	9.82	158
9.84	242	9.84	200	9.84	225	9.84	167	9.84	267	9.84	183
9.86	183	9.86	183	9.86	208	9.86	233	9.86	300	9.86	158
9.88	225	9.88	142	9.88	242	9.88	150	9.88	142	9.88	200
9.9	150	9.9	350	9.9	208	9.9	192	9.9	217	9.9	217
9.92	192	9.92	292	9.92	283	9.92	242	9.92	158	9.92	208
9.94	208	9.94	392	9.94	200	9.94	300	9.94	225	9.94	192
9.96	167	9.96	308	9.96	258	9.96	225	9.96	267	9.96	183
9.98	208	9.98	292	9.98	150	9.98	183	9.98	150	9.98	183
10	225	10	267	10	250	10	208	10	167	10	183
10.02	183	10.02	308	10.02	283	10.02	150	10.02	175	10.02	192
10.04	167	10.04	208	10.04	233	10.04	258	10.04	117	10.04	133
10.06	275	10.06	192	10.06	200	10.06	267	10.06	142	10.06	142
10.08	208	10.08	258	10.08	217	10.08	125	10.08	167	10.08	192
10.1	183	10.1	242	10.1	283	10.1	208	10.1	250	10.1	167
10.12	225	10.12	208	10.12	250	10.12	192	10.12	83	10.12	158
10.14	275	10.14	208	10.14	225	10.14	192	10.14	167	10.14	175
10.16	208	10.16	308	10.16	233	10.16	258	10.16	200	10.16	125
10.18	217	10.18	258	10.18	275	10.18	167	10.18	158	10.18	158
10.2	167	10.2	275	10.2	317	10.2	258	10.2	142	10.2	208
10.22	142	10.22	192	10.22	258	10.22	292	10.22	158	10.22	133
10.24	158	10.24	250	10.24	233	10.24	258	10.24	175	10.24	150
10.26	250	10.26	267	10.26	333	10.26	200	10.26	133	10.26	217
10.28	217	10.28	275	10.28	250	10.28	192	10.28	217	10.28	233
10.3	208	10.3	208	10.3	208	10.3	275	10.3	217	10.3	242
10.32	267	10.32	225	10.32	158	10.32	175	10.32	75	10.32	167
10.34	225	10.34	317	10.34	208	10.34	167	10.34	117	10.34	200
10.36	225	10.36	317	10.36	283	10.36	167	10.36	133	10.36	175
10.38	108	10.38	250	10.38	292	10.38	142	10.38	167	10.38	208
10.4	208	10.4	233	10.4	208	10.4	208	10.4	142	10.4	192
10.42	150	10.42	225	10.42	125	10.42	150	10.42	183	10.42	192
10.44	233	10.44	275	10.44	208	10.44	292	10.44	192	10.44	275
10.46	233	10.46	267	10.46	292	10.46	100	10.46	133	10.46	208
10.48	183	10.48	208	10.48	125	10.48	167	10.48	175	10.48	225
10.5	183	10.5	325	10.5	183	10.5	200	10.5	167	10.5	142
10.52	142	10.52	392	10.52	200	10.52	117	10.52	267	10.52	100
10.54	283	10.54	233	10.54	308	10.54	175	10.54	192	10.54	208
10.56	258	10.56	258	10.56	250	10.56	217	10.56	133	10.56	175
10.58	158	10.58	183	10.58	167	10.58	183	10.58	200	10.58	150
10.6	192	10.6	217	10.6	217	10.6	225	10.6	217	10.6	100
10.62	192	10.62	250	10.62	108	10.62	125	10.62	167	10.62	167
10.64	292	10.64	292	10.64	167	10.64	225	10.64	225	10.64	150
10.66	192	10.66	317	10.66	267	10.66	225	10.66	200	10.66	167
10.68	217	10.68	242	10.68	250	10.68	175	10.68	233	10.68	158
10.7	208	10.7	233	10.7	233	10.7	175	10.7	158	10.7	142
10.72	175	10.72	242	10.72	242	10.72	267	10.72	183	10.72	208
10.74	167	10.74	233	10.74	258	10.74	233	10.74	233	10.74	175
10.76	175	10.76	217	10.76	175	10.76	242	10.76	200	10.76	175
10.78	200	10.78	225	10.78	217	10.78	208	10.78	183	10.78	225
10.8	225	10.8	267	10.8	200	10.8	233	10.8	225	10.8	158
10.82	242	10.82	258	10.82	283	10.82	183	10.82	217	10.82	167
10.84	142	10.84	208	10.84	208	10.84	275	10.84	208	10.84	183
10.86	183	10.86	242	10.86	217	10.86	142	10.86	242	10.86	158
10.88	142	10.88	150	10.88	233	10.88	183	10.88	175	10.88	175
10.9	208	10.9	200	10.9	233	10.9	175	10.9	250	10.9	150
10.92	225	10.92	283	10.92	242	10.92	183	10.92	158	10.92	208
10.94	117	10.94	258	10.94	217	10.94	258	10.94	242	10.94	183
10.96	225	10.96	275	10.96	183	10.96	333	10.96	158	10.96	100
10.98	200	10.98	317	10.98	275	10.98	208	10.98	125	10.98	175
11	192	11	183	11	217	11	233	11	233	11	83
11.02	242	11.02	225	11.02	217	11.02	200	11.02	183	11.02	142
11.04	217	11.04	200	11.04	275	11.04	200	11.04	133	11.04	133
11.06	217	11.06	275	11.06	317	11.06	200	11.06	167	11.06	225
11.08	183	11.08	192	11.08	208	11.08	200	11.08	175	11.08	200
11.1	233	11.1	275	11.1	158	11.1	108	11.1	258	11.1	192
11.12	217	11.12	325	11.12	200	11.12	217	11.12	142	11.12	125
11.14	308	11.14	242	11.14	283	11.14	250	11.14	242	11.14	167
11.16	175	11.16	258	11.16	242	11.16	167	11.16	167	11.16	167
11.18	108	11.18	250	11.18	283	11.18	225	11.18	167	11.18	192
11.2	225	11.2	225	11.2	192	11.2	158	11.2	192	11.2	267
11.22	142	11.22	225	11.22	192	11.22	242	11.22	150	11.22	175
11.24	225	11.24	200	11.24	275	11.24	308	11.24	142	11.24	167
11.26	150	11.26	225	11.26	225	11.26	275	11.26	192	11.26	192
11.28	175	11.28	192	11.28	350	11.28	217	11.28	192	11.28	208
11.3	217	11.3	267	11.3	283	11.3	250	11.3	167	11.3	158
11.32	208	11.32	192	11.32	250	11.32	225	11.32	183	11.32	208
11.34	150	11.34	250	11.34	242	11.34	258	11.34	242	11.34	158
11.36	233	11.36	333	11.36	233	11.36	158	11.36	167	11.36	108
11.38	208	11.38	275	11.38	258	11.38	233	11.38	192	11.38	200
11.4	133	11.4	267	11.4	225	11.4	183	11.4	192	11.4	142
11.42	242	11.42	225	11.42	275	11.42	167	11.42	108	11.42	192
11.44	217	11.44	175	11.44	308	11.44	183	11.44	283	11.44	175
11.46	183	11.46	167	11.46	200	11.46	242	11.46	150	11.46	192
11.48	250	11.48	225	11.48	208	11.48	208	11.48	250	11.48	125
11.5	158	11.5	325	11.5	283	11.5	192	11.5	167	11.5	133
11.52	217	11.52	175	11.52	275	11.52	208	11.52	167	11.52	225
11.54	292	11.54	275	11.54	158	11.54	125	11.54	125	11.54	208
11.56	167	11.56	242	11.56	242	11.56	142	11.56	133	11.56	192
11.58	183	11.58	258	11.58	192	11.58	225	11.58	183	11.58	200
11.6	225	11.6	233	11.6	200	11.6	158	11.6	208	11.6	133
11.62	108	11.62	183	11.62	192	11.62	192	11.62	233	11.62	158
11.64	217	11.64	292	11.64	225	11.64	258	11.64	208	11.64	150
11.66	225	11.66	292	11.66	192	11.66	150	11.66	158	11.66	158
11.68	175	11.68	183	11.68	183	11.68	133	11.68	200	11.68	150
11.7	158	11.7	325	11.7	208	11.7	267	11.7	158	11.7	192
11.72	250	11.72	225	11.72	183	11.72	258	11.72	167	11.72	167
11.74	150	11.74	250	11.74	142	11.74	217	11.74	158	11.74	167
11.76	133	11.76	258	11.76	167	11.76	167	11.76	100	11.76	225
11.78	258	11.78	317	11.78	242	11.78	250	11.78	183	11.78	142
11.8	167	11.8	258	11.8	275	11.8	233	11.8	158	11.8	108
11.82	200	11.82	258	11.82	225	11.82	250	11.82	175	11.82	183
11.84	192	11.84	275	11.84	217	11.84	317	11.84	283	11.84	175
11.86	233	11.86	175	11.86	158	11.86	217	11.86	167	11.86	225
11.88	208	11.88	233	11.88	275	11.88	208	11.88	158	11.88	125
11.9	208	11.9	292	11.9	242	11.9	133	11.9	125	11.9	175
11.92	217	11.92	292	11.92	250	11.92	258	11.92	175	11.92	133
11.94	200	11.94	117	11.94	292	11.94	275	11.94	158	11.94	225
11.96	250	11.96	167	11.96	250	11.96	192	11.96	150	11.96	192
11.98	183	11.98	233	11.98	200	11.98	150	11.98	258	11.98	150
12	200	12	283	12	158	12	158	12	142	12	183
12.02	308	12.02	300	12.02	192	12.02	217	12.02	175	12.02	167
12.04	250	12.04	258	12.04	225	12.04	250	12.04	192	12.04	175
12.06	217	12.06	200	12.06	217	12.06	142	12.06	175	12.06	183
12.08	158	12.08	292	12.08	283	12.08	225	12.08	175	12.08	208
12.1	200	12.1	267	12.1	275	12.1	208	12.1	175	12.1	208
12.12	175	12.12	200	12.12	292	12.12	142	12.12	217	12.12	158
12.14	167	12.14	233	12.14	275	12.14	233	12.14	217	12.14	142
12.16	183	12.16	242	12.16	158	12.16	183	12.16	183	12.16	217
12.18	208	12.18	242	12.18	200	12.18	217	12.18	200	12.18	125
12.2	175	12.2	258	12.2	225	12.2	233	12.2	158	12.2	125
12.22	217	12.22	225	12.22	183	12.22	200	12.22	167	12.22	200
12.24	233	12.24	217	12.24	225	12.24	167	12.24	117	12.24	158
12.26	225	12.26	250	12.26	217	12.26	183	12.26	133	12.26	125
12.28	133	12.28	383	12.28	158	12.28	175	12.28	158	12.28	200
12.3	150	12.3	317	12.3	192	12.3	175	12.3	158	12.3	117
12.32	250	12.32	233	12.32	192	12.32	200	12.32	192	12.32	133
12.34	217	12.34	275	12.34	192	12.34	208	12.34	217	12.34	167
12.36	217	12.36	183	12.36	267	12.36	167	12.36	208	12.36	108
12.38	100	12.38	258	12.38	200	12.38	175	12.38	142	12.38	192
12.4	217	12.4	233	12.4	225	12.4	167	12.4	117	12.4	183
12.42	158	12.42	275	12.42	192	12.42	150	12.42	183	12.42	158
12.44	233	12.44	183	12.44	175	12.44	208	12.44	150	12.44	192
12.46	183	12.46	233	12.46	225	12.46	192	12.46	133	12.46	158
12.48	233	12.48	267	12.48	133	12.48	200	12.48	150	12.48	117
12.5	175	12.5	267	12.5	192	12.5	183	12.5	158	12.5	150
12.52	167	12.52	275	12.52	283	12.52	192	12.52	158	12.52	217
12.54	208	12.54	217	12.54	217	12.54	217	12.54	108	12.54	125
12.56	217	12.56	192	12.56	258	12.56	217	12.56	233	12.56	208
12.58	233	12.58	275	12.58	200	12.58	208	12.58	125	12.58	208
12.6	258	12.6	217	12.6	108	12.6	225	12.6	250	12.6	208
12.62	233	12.62	250	12.62	200	12.62	200	12.62	125	12.62	200
12.64	225	12.64	225	12.64	233	12.64	283	12.64	158	12.64	200
12.66	233	12.66	233	12.66	167	12.66	183	12.66	133	12.66	192
12.68	225	12.68	283	12.68	142	12.68	175	12.68	183	12.68	158
12.7	175	12.7	233	12.7	225	12.7	208	12.7	192	12.7	167
12.72	192	12.72	300	12.72	242	12.72	150	12.72	158	12.72	150
12.74	192	12.74	225	12.74	258	12.74	183	12.74	150	12.74	225
12.76	275	12.76	167	12.76	217	12.76	283	12.76	108	12.76	158
12.78	83	12.78	242	12.78	275	12.78	167	12.78	167	12.78	117
12.8	158	12.8	342	12.8	258	12.8	217	12.8	208	12.8	217
12.82	217	12.82	217	12.82	217	12.82	167	12.82	158	12.82	133
12.84	183	12.84	283	12.84	275	12.84	133	12.84	150	12.84	158
12.86	275	12.86	208	12.86	217	12.86	158	12.86	192	12.86	175
12.88	183	12.88	175	12.88	217	12.88	192	12.88	192	12.88	133
12.9	192	12.9	208	12.9	208	12.9	167	12.9	250	12.9	158
12.92	242	12.92	175	12.92	233	12.92	208	12.92	183	12.92	142
12.94	150	12.94	200	12.94	242	12.94	233	12.94	142	12.94	167
12.96	225	12.96	192	12.96	275	12.96	242	12.96	125	12.96	133
12.98	183	12.98	183	12.98	258	12.98	167	12.98	117	12.98	208
13	183	13	275	13	217	13	192	13	167	13	208
13.02	175	13.02	242	13.02	275	13.02	192	13.02	183	13.02	258
13.04	225	13.04	283	13.04	225	13.04	192	13.04	158	13.04	183
13.06	208	13.06	275	13.06	250	13.06	158	13.06	175	13.06	133
13.08	208	13.08	250	13.08	250	13.08	183	13.08	175	13.08	158
13.1	142	13.1	208	13.1	283	13.1	267	13.1	200	13.1	167
13.12	208	13.12	267	13.12	167	13.12	192	13.12	183	13.12	150
13.14	100	13.14	308	13.14	192	13.14	200	13.14	117	13.14	200
13.16	250	13.16	325	13.16	233	13.16	250	13.16	142	13.16	158
13.18	308	13.18	167	13.18	167	13.18	158	13.18	183	13.18	92
13.2	242	13.2	200	13.2	200	13.2	242	13.2	225	13.2	117
13.22	233	13.22	242	13.22	242	13.22	217	13.22	225	13.22	192
13.24	200	13.24	217	13.24	200	13.24	183	13.24	183	13.24	117
13.26	225	13.26	167	13.26	208	13.26	125	13.26	242	13.26	150
13.28	208	13.28	217	13.28	183	13.28	183	13.28	117	13.28	142
13.3	267	13.3	225	13.3	175	13.3	175	13.3	233	13.3	117
13.32	233	13.32	300	13.32	250	13.32	208	13.32	117	13.32	250
13.34	192	13.34	208	13.34	217	13.34	225	13.34	167	13.34	142
13.36	200	13.36	292	13.36	217	13.36	225	13.36	108	13.36	175
13.38	200	13.38	125	13.38	233	13.38	267	13.38	183	13.38	158
13.4	300	13.4	242	13.4	250	13.4	242	13.4	183	13.4	125
13.42	225	13.42	242	13.42	200	13.42	208	13.42	142	13.42	192
13.44	192	13.44	300	13.44	233	13.44	167	13.44	183	13.44	217
13.46	267	13.46	208	13.46	192	13.46	200	13.46	183	13.46	125
13.48	283	13.48	217	13.48	192	13.48	142	13.48	142	13.48	117
13.5	250	13.5	333	13.5	175	13.5	175	13.5	150	13.5	133
13.52	217	13.52	292	13.52	258	13.52	208	13.52	150	13.52	233
13.54	225	13.54	208	13.54	208	13.54	200	13.54	242	13.54	167
13.56	217	13.56	208	13.56	192	13.56	150	13.56	225	13.56	150
13.58	233	13.58	258	13.58	258	13.58	183	13.58	150	13.58	175
13.6	183	13.6	283	13.6	167	13.6	200	13.6	175	13.6	167
13.62	250	13.62	242	13.62	233	13.62	158	13.62	158	13.62	242
13.64	242	13.64	250	13.64	308	13.64	275	13.64	233	13.64	117
13.66	217	13.66	300	13.66	267	13.66	150	13.66	142	13.66	192
13.68	217	13.68	208	13.68	208	13.68	258	13.68	167	13.68	217
13.7	242	13.7	192	13.7	250	13.7	192	13.7	125	13.7	150
13.72	233	13.72	283	13.72	167	13.72	192	13.72	175	13.72	142
13.74	258	13.74	208	13.74	267	13.74	167	13.74	158	13.74	175
13.76	142	13.76	242	13.76	258	13.76	225	13.76	133	13.76	150
13.78	250	13.78	250	13.78	300	13.78	250	13.78	142	13.78	200
13.8	158	13.8	208	13.8	267	13.8	183	13.8	175	13.8	167
13.82	150	13.82	325	13.82	200	13.82	192	13.82	125	13.82	233
13.84	200	13.84	217	13.84	192	13.84	200	13.84	183	13.84	200
13.86	225	13.86	300	13.86	283	13.86	167	13.86	192	13.86	192
13.88	167	13.88	208	13.88	233	13.88	183	13.88	200	13.88	150
13.9	142	13.9	283	13.9	258	13.9	233	13.9	175	13.9	200
13.92	150	13.92	225	13.92	225	13.92	200	13.92	158	13.92	142
13.94	217	13.94	242	13.94	217	13.94	175	13.94	242	13.94	150
13.96	192	13.96	233	13.96	200	13.96	217	13.96	200	13.96	208
13.98	133	13.98	275	13.98	233	13.98	183	13.98	208	13.98	133
14	242	14	200	14	258	14	158	14	167	14	200
14.02	175	14.02	267	14.02	258	14.02	167	14.02	208	14.02	175
14.04	242	14.04	308	14.04	258	14.04	125	14.04	200	14.04	150
14.06	183	14.06	283	14.06	225	14.06	200	14.06	150	14.06	133
14.08	192	14.08	250	14.08	175	14.08	225	14.08	150	14.08	117
14.1	242	14.1	158	14.1	167	14.1	200	14.1	133	14.1	117
14.12	233	14.12	325	14.12	250	14.12	158	14.12	183	14.12	158
14.14	183	14.14	233	14.14	325	14.14	192	14.14	142	14.14	183
14.16	292	14.16	300	14.16	267	14.16	167	14.16	208	14.16	150
14.18	200	14.18	267	14.18	225	14.18	250	14.18	108	14.18	133
14.2	183	14.2	242	14.2	300	14.2	242	14.2	167	14.2	142
14.22	267	14.22	233	14.22	217	14.22	242	14.22	183	14.22	217
14.24	208	14.24	250	14.24	233	14.24	208	14.24	275	14.24	133
14.26	275	14.26	233	14.26	225	14.26	167	14.26	158	14.26	117
14.28	225	14.28	333	14.28	225	14.28	175	14.28	133	14.28	158
14.3	175	14.3	333	14.3	175	14.3	158	14.3	142	14.3	117
14.32	183	14.32	350	14.32	267	14.32	192	14.32	142	14.32	150
14.34	217	14.34	350	14.34	292	14.34	225	14.34	225	14.34	175
14.36	192	14.36	242	14.36	267	14.36	208	14.36	175	14.36	208
14.38	175	14.38	258	14.38	217	14.38	167	14.38	192	14.38	92
14.4	242	14.4	225	14.4	267	14.4	233	14.4	175	14.4	167
14.42	258	14.42	217	14.42	208	14.42	183	14.42	167	14.42	225
14.44	208	14.44	300	14.44	250	14.44	300	14.44	150	14.44	233
14.46	200	14.46	250	14.46	258	14.46	175	14.46	192	14.46	150
14.48	200	14.48	242	14.48	250	14.48	217	14.48	133	14.48	133
14.5	175	14.5	225	14.5	208	14.5	200	14.5	175	14.5	125
14.52	208	14.52	325	14.52	233	14.52	225	14.52	233	14.52	200
14.54	242	14.54	292	14.54	250	14.54	200	14.54	117	14.54	142
14.56	175	14.56	258	14.56	217	14.56	258	14.56	125	14.56	92
14.58	200	14.58	208	14.58	267	14.58	167	14.58	183	14.58	192
14.6	192	14.6	350	14.6	167	14.6	217	14.6	167	14.6	175
14.62	200	14.62	208	14.62	192	14.62	200	14.62	125	14.62	167
14.64	175	14.64	242	14.64	250	14.64	225	14.64	217	14.64	175
14.66	200	14.66	250	14.66	325	14.66	175	14.66	167	14.66	175
14.68	192	14.68	308	14.68	267	14.68	292	14.68	217	14.68	200
14.7	142	14.7	267	14.7	225	14.7	167	14.7	158	14.7	200
14.72	183	14.72	192	14.72	175	14.72	175	14.72	258	14.72	92
14.74	175	14.74	317	14.74	200	14.74	217	14.74	158	14.74	158
14.76	167	14.76	183	14.76	208	14.76	200	14.76	192	14.76	133
14.78	250	14.78	258	14.78	258	14.78	133	14.78	133	14.78	183
14.8	200	14.8	217	14.8	183	14.8	192	14.8	208	14.8	125
14.82	200	14.82	275	14.82	150	14.82	175	14.82	183	14.82	183
14.84	217	14.84	275	14.84	258	14.84	292	14.84	217	14.84	217
14.86	233	14.86	275	14.86	183	14.86	200	14.86	175	14.86	125
14.88	217	14.88	325	14.88	275	14.88	208	14.88	192	14.88	125
14.9	233	14.9	242	14.9	225	14.9	233	14.9	208	14.9	175
14.92	208	14.92	308	14.92	308	14.92	208	14.92	192	14.92	175
14.94	258	14.94	233	14.94	250	14.94	217	14.94	142	14.94	175
14.96	267	14.96	233	14.96	258	14.96	183	14.96	175	14.96	183
14.98	217	14.98	192	14.98	208	14.98	225	14.98	142	14.98	192
15	192	15	308	15	150	15	242	15	142	15	200
15.02	150	15.02	217	15.02	275	15.02	175	15.02	175	15.02	183
15.04	192	15.04	233	15.04	142	15.04	275	15.04	200	15.04	225
15.06	183	15.06	358	15.06	233	15.06	200	15.06	142	15.06	192
15.08	175	15.08	233	15.08	208	15.08	208	15.08	150	15.08	183
15.1	208	15.1	242	15.1	183	15.1	242	15.1	192	15.1	167
15.12	200	15.12	217	15.12	217	15.12	217	15.12	175	15.12	208
15.14	250	15.14	258	15.14	300	15.14	175	15.14	133	15.14	200
15.16	242	15.16	208	15.16	242	15.16	192	15.16	158	15.16	133
15.18	150	15.18	275	15.18	217	15.18	208	15.18	117	15.18	200
15.2	183	15.2	242	15.2	250	15.2	225	15.2	192	15.2	192
15.22	217	15.22	242	15.22	242	15.22	292	15.22	217	15.22	233
15.24	192	15.24	308	15.24	225	15.24	167	15.24	183	15.24	217
15.26	142	15.26	250	15.26	208	15.26	183	15.26	175	15.26	150
15.28	250	15.28	183	15.28	192	15.28	183	15.28	125	15.28	183
15.3	242	15.3	208	15.3	233	15.3	300	15.3	183	15.3	183
15.32	217	15.32	367	15.32	300	15.32	167	15.32	167	15.32	167
15.34	217	15.34	308	15.34	225	15.34	208	15.34	167	15.34	150
15.36	183	15.36	242	15.36	208	15.36	275	15.36	217	15.36	100
15.38	242	15.38	317	15.38	283	15.38	225	15.38	208	15.38	200
15.4	233	15.4	300	15.4	233	15.4	175	15.4	142	15.4	142
15.42	300	15.42	333	15.42	175	15.42	167	15.42	125	15.42	192
15.44	183	15.44	275	15.44	258	15.44	333	15.44	200	15.44	158
15.46	242	15.46	242	15.46	233	15.46	183	15.46	167	15.46	183
15.48	233	15.48	192	15.48	300	15.48	208	15.48	100	15.48	183
15.5	142	15.5	292	15.5	250	15.5	208	15.5	150	15.5	183
15.52	275	15.52	333	15.52	250	15.52	175	15.52	217	15.52	225
15.54	233	15.54	358	15.54	192	15.54	200	15.54	167	15.54	133
15.56	167	15.56	283	15.56	208	15.56	158	15.56	192	15.56	183
15.58	200	15.58	300	15.58	208	15.58	208	15.58	150	15.58	142
15.6	250	15.6	200	15.6	242	15.6	167	15.6	133	15.6	133
15.62	133	15.62	150	15.62	325	15.62	200	15.62	158	15.62	167
15.64	217	15.64	308	15.64	308	15.64	175	15.64	283	15.64	192
15.66	167	15.66	267	15.66	158	15.66	258	15.66	225	15.66	142
15.68	250	15.68	342	15.68	208	15.68	225	15.68	208	15.68	258
15.7	233	15.7	267	15.7	142	15.7	225	15.7	142	15.7	142
15.72	283	15.72	317	15.72	200	15.72	250	15.72	192	15.72	108
15.74	225	15.74	258	15.74	258	15.74	275	15.74	208	15.74	158
15.76	158	15.76	333	15.76	233	15.76	217	15.76	192	15.76	158
15.78	217	15.78	350	15.78	200	15.78	242	15.78	158	15.78	125
15.8	200	15.8	250	15.8	217	15.8	225	15.8	183	15.8	108
15.82	167	15.82	233	15.82	283	15.82	133	15.82	158	15.82	217
15.84	200	15.84	375	15.84	158	15.84	125	15.84	167	15.84	242
15.86	225	15.86	275	15.86	258	15.86	250	15.86	208	15.86	183
15.88	175	15.88	283	15.88	250	15.88	167	15.88	183	15.88	125
15.9	175	15.9	192	15.9	250	15.9	192	15.9	158	15.9	250
15.92	250	15.92	183	15.92	192	15.92	192	15.92	83	15.92	175
15.94	200	15.94	275	15.94	250	15.94	192	15.94	117	15.94	200
15.96	183	15.96	242	15.96	225	15.96	192	15.96	142	15.96	133
15.98	192	15.98	233	15.98	283	15.98	217	15.98	175	15.98	150
16	167	16	225	16	225	16	292	16	142	16	200
16.02	242	16.02	217	16.02	200	16.02	200	16.02	183	16.02	100
16.04	183	16.04	217	16.04	258	16.04	167	16.04	192	16.04	192
16.06	283	16.06	200	16.06	208	16.06	217	16.06	158	16.06	142
16.08	175	16.08	283	16.08	183	16.08	183	16.08	133	16.08	175
16.1	158	16.1	317	16.1	217	16.1	175	16.1	125	16.1	200
16.12	225	16.12	233	16.12	175	16.12	242	16.12	175	16.12	92
16.14	267	16.14	233	16.14	150	16.14	217	16.14	117	16.14	142
16.16	242	16.16	225	16.16	217	16.16	258	16.16	150	16.16	117
16.18	200	16.18	250	16.18	300	16.18	208	16.18	183	16.18	142
16.2	233	16.2	233	16.2	292	16.2	150	16.2	200	16.2	125
16.22	208	16.22	275	16.22	258	16.22	167	16.22	167	16.22	100
16.24	208	16.24	242	16.24	233	16.24	225	16.24	117	16.24	117
16.26	183	16.26	200	16.26	217	16.26	217	16.26	117	16.26	175
16.28	258	16.28	233	16.28	225	16.28	292	16.28	133	16.28	225
16.3	242	16.3	400	16.3	325	16.3	167	16.3	183	16.3	200
16.32	275	16.32	325	16.32	267	16.32	225	16.32	208	16.32	133
16.34	225	16.34	300	16.34	342	16.34	192	16.34	158	16.34	133
16.36	217	16.36	325	16.36	200	16.36	217	16.36	158	16.36	183
16.38	225	16.38	208	16.38	267	16.38	283	16.38	175	16.38	142
16.4	142	16.4	317	16.4	267	16.4	200	16.4	167	16.4	200
16.42	167	16.42	333	16.42	258	16.42	217	16.42	250	16.42	142
16.44	258	16.44	300	16.44	208	16.44	167	16.44	150	16.44	150
16.46	108	16.46	325	16.46	292	16.46	208	16.46	167	16.46	167
16.48	183	16.48	342	16.48	208	16.48	233	16.48	108	16.48	167
16.5	225	16.5	267	16.5	267	16.5	325	16.5	217	16.5	167
16.52	150	16.52	317	16.52	300	16.52	217	16.52	150	16.52	175
16.54	142	16.54	292	16.54	250	16.54	192	16.54	158	16.54	117
16.56	183	16.56	225	16.56	192	16.56	158	16.56	225	16.56	192
16.58	242	16.58	308	16.58	317	16.58	192	16.58	192	16.58	200
16.6	283	16.6	267	16.6	183	16.6	200	16.6	108	16.6	150
16.62	200	16.62	283	16.62	250	16.62	142	16.62	192	16.62	175
16.64	192	16.64	308	16.64	167	16.64	183	16.64	150	16.64	133
16.66	183	16.66	283	16.66	225	16.66	233	16.66	208	16.66	133
16.68	192	16.68	258	16.68	242	16.68	183	16.68	125	16.68	125
16.7	300	16.7	292	16.7	342	16.7	183	16.7	192	16.7	158
16.72	217	16.72	317	16.72	300	16.72	258	16.72	142	16.72	183
16.74	200	16.74	233	16.74	267	16.74	283	16.74	150	16.74	92
16.76	217	16.76	258	16.76	233	16.76	283	16.76	200	16.76	142
16.78	208	16.78	283	16.78	217	16.78	167	16.78	150	16.78	150
16.8	208	16.8	292	16.8	267	16.8	283	16.8	250	16.8	183
16.82	150	16.82	317	16.82	283	16.82	225	16.82	133	16.82	183
16.84	233	16.84	208	16.84	208	16.84	192	16.84	133	16.84	183
16.86	183	16.86	200	16.86	325	16.86	242	16.86	150	16.86	142
16.88	242	16.88	292	16.88	192	16.88	183	16.88	158	16.88	175
16.9	225	16.9	225	16.9	267	16.9	283	16.9	200	16.9	142
16.92	267	16.92	225	16.92	233	16.92	183	16.92	133	16.92	258
16.94	250	16.94	292	16.94	292	16.94	200	16.94	292	16.94	117
16.96	208	16.96	408	16.96	250	16.96	242	16.96	217	16.96	158
16.98	217	16.98	258	16.98	250	16.98	217	16.98	158	16.98	92
17	208	17	317	17	200	17	183	17	175	17	217
17.02	300	17.02	283	17.02	242	17.02	208	17.02	208	17.02	208
17.04	258	17.04	300	17.04	242	17.04	150	17.04	142	17.04	150
17.06	225	17.06	258	17.06	275	17.06	242	17.06	208	17.06	233
17.08	167	17.08	250	17.08	308	17.08	200	17.08	217	17.08	150
17.1	233	17.1	308	17.1	233	17.1	208	17.1	175	17.1	125
17.12	200	17.12	317	17.12	358	17.12	183	17.12	192	17.12	158
17.14	283	17.14	250	17.14	325	17.14	142	17.14	150	17.14	133
17.16	233	17.16	283	17.16	233	17.16	217	17.16	142	17.16	208
17.18	250	17.18	317	17.18	217	17.18	217	17.18	183	17.18	117
17.2	267	17.2	308	17.2	192	17.2	108	17.2	158	17.2	200
17.22	283	17.22	275	17.22	267	17.22	150	17.22	200	17.22	117
17.24	242	17.24	300	17.24	258	17.24	192	17.24	142	17.24	183
17.26	258	17.26	325	17.26	317	17.26	225	17.26	183	17.26	225
17.28	250	17.28	283	17.28	242	17.28	133	17.28	150	17.28	133
17.3	275	17.3	242	17.3	250	17.3	242	17.3	192	17.3	142
17.32	217	17.32	258	17.32	217	17.32	208	17.32	200	17.32	133
17.34	158	17.34	308	17.34	208	17.34	167	17.34	183	17.34	150
17.36	242	17.36	217	17.36	308	17.36	275	17.36	100	17.36	125
17.38	275	17.38	283	17.38	200	17.38	167	17.38	167	17.38	175
17.4	192	17.4	292	17.4	250	17.4	217	17.4	117	17.4	150
17.42	292	17.42	267	17.42	250	17.42	183	17.42	200	17.42	167
17.44	267	17.44	258	17.44	292	17.44	267	17.44	158	17.44	125
17.46	275	17.46	242	17.46	308	17.46	292	17.46	117	17.46	117
17.48	183	17.48	308	17.48	258	17.48	183	17.48	200	17.48	150
17.5	258	17.5	283	17.5	283	17.5	242	17.5	200	17.5	158
17.52	233	17.52	300	17.52	242	17.52	183	17.52	183	17.52	192
17.54	192	17.54	300	17.54	383	17.54	217	17.54	150	17.54	233
17.56	192	17.56	433	17.56	250	17.56	283	17.56	100	17.56	158
17.58	208	17.58	342	17.58	300	17.58	267	17.58	150	17.58	133
17.6	242	17.6	292	17.6	233	17.6	217	17.6	133	17.6	217
17.62	192	17.62	275	17.62	208	17.62	208	17.62	183	17.62	158
17.64	200	17.64	375	17.64	233	17.64	275	17.64	158	17.64	125
17.66	300	17.66	225	17.66	275	17.66	192	17.66	183	17.66	125
17.68	283	17.68	317	17.68	308	17.68	150	17.68	208	17.68	150
17.7	175	17.7	300	17.7	175	17.7	192	17.7	117	17.7	133
17.72	242	17.72	367	17.72	233	17.72	292	17.72	133	17.72	225
17.74	233	17.74	200	17.74	283	17.74	317	17.74	158	17.74	158
17.76	292	17.76	242	17.76	250	17.76	242	17.76	183	17.76	233
17.78	275	17.78	300	17.78	200	17.78	292	17.78	175	17.78	142
17.8	233	17.8	225	17.8	292	17.8	217	17.8	133	17.8	225
17.82	158	17.82	333	17.82	283	17.82	225	17.82	183	17.82	108
17.84	250	17.84	267	17.84	200	17.84	275	17.84	142	17.84	175
17.86	217	17.86	433	17.86	233	17.86	233	17.86	92	17.86	208
17.88	242	17.88	300	17.88	283	17.88	192	17.88	167	17.88	133
17.9	208	17.9	300	17.9	275	17.9	192	17.9	125	17.9	150
17.92	242	17.92	300	17.92	258	17.92	192	17.92	158	17.92	108
17.94	317	17.94	342	17.94	258	17.94	267	17.94	133	17.94	267
17.96	258	17.96	325	17.96	267	17.96	233	17.96	225	17.96	208
17.98	225	17.98	267	17.98	217	17.98	167	17.98	225	17.98	200
18	317	18	300	18	383	18	225	18	200	18	208
18.02	258	18.02	333	18.02	367	18.02	250	18.02	167	18.02	158
18.04	233	18.04	317	18.04	275	18.04	217	18.04	192	18.04	192
18.06	233	18.06	358	18.06	267	18.06	250	18.06	192	18.06	192
18.08	208	18.08	292	18.08	283	18.08	192	18.08	167	18.08	150
18.1	208	18.1	375	18.1	283	18.1	258	18.1	183	18.1	125
18.12	233	18.12	267	18.12	383	18.12	192	18.12	125	18.12	117
18.14	267	18.14	317	18.14	242	18.14	142	18.14	208	18.14	208
18.16	292	18.16	300	18.16	292	18.16	142	18.16	183	18.16	200
18.18	250	18.18	300	18.18	217	18.18	258	18.18	133	18.18	142
18.2	258	18.2	333	18.2	308	18.2	200	18.2	117	18.2	150
18.22	275	18.22	342	18.22	292	18.22	275	18.22	158	18.22	217
18.24	283	18.24	308	18.24	300	18.24	283	18.24	158	18.24	208
18.26	183	18.26	333	18.26	217	18.26	158	18.26	167	18.26	133
18.28	258	18.28	408	18.28	242	18.28	292	18.28	200	18.28	167
18.3	258	18.3	358	18.3	242	18.3	208	18.3	192	18.3	225
18.32	300	18.32	317	18.32	292	18.32	183	18.32	208	18.32	217
18.34	192	18.34	325	18.34	267	18.34	242	18.34	183	18.34	225
18.36	333	18.36	367	18.36	275	18.36	275	18.36	133	18.36	150
18.38	300	18.38	392	18.38	217	18.38	167	18.38	208	18.38	225
18.4	217	18.4	300	18.4	342	18.4	175	18.4	133	18.4	192
18.42	308	18.42	383	18.42	308	18.42	233	18.42	175	18.42	158
18.44	275	18.44	417	18.44	342	18.44	183	18.44	142	18.44	175
18.46	292	18.46	358	18.46	258	18.46	250	18.46	292	18.46	158
18.48	317	18.48	383	18.48	342	18.48	242	18.48	158	18.48	192
18.5	217	18.5	325	18.5	283	18.5	283	18.5	175	18.5	217
18.52	292	18.52	392	18.52	225	18.52	283	18.52	158	18.52	175
18.54	242	18.54	392	18.54	258	18.54	192	18.54	225	18.54	183
18.56	400	18.56	342	18.56	283	18.56	233	18.56	217	18.56	183
18.58	175	18.58	292	18.58	392	18.58	350	18.58	225	18.58	167
18.6	325	18.6	392	18.6	275	18.6	242	18.6	183	18.6	142
18.62	300	18.62	425	18.62	325	18.62	192	18.62	167	18.62	325
18.64	267	18.64	358	18.64	325	18.64	267	18.64	167	18.64	225
18.66	300	18.66	400	18.66	325	18.66	250	18.66	158	18.66	200
18.68	267	18.68	367	18.68	308	18.68	250	18.68	225	18.68	200
18.7	275	18.7	358	18.7	333	18.7	242	18.7	200	18.7	150
18.72	267	18.72	467	18.72	275	18.72	275	18.72	308	18.72	167
18.74	325	18.74	450	18.74	367	18.74	358	18.74	192	18.74	133
18.76	308	18.76	367	18.76	358	18.76	292	18.76	283	18.76	150
18.78	400	18.78	417	18.78	350	18.78	258	18.78	192	18.78	200
18.8	358	18.8	350	18.8	317	18.8	275	18.8	275	18.8	233
18.82	392	18.82	300	18.82	367	18.82	367	18.82	275	18.82	183
18.84	483	18.84	417	18.84	425	18.84	250	18.84	267	18.84	242
18.86	483	18.86	283	18.86	450	18.86	333	18.86	317	18.86	158
18.88	492	18.88	417	18.88	458	18.88	400	18.88	350	18.88	208
18.9	467	18.9	450	18.9	333	18.9	342	18.9	317	18.9	283
18.92	425	18.92	408	18.92	392	18.92	450	18.92	317	18.92	267
18.94	392	18.94	400	18.94	442	18.94	425	18.94	242	18.94	275
18.96	458	18.96	500	18.96	392	18.96	392	18.96	308	18.96	392
18.98	450	18.98	542	18.98	433	18.98	450	18.98	475	18.98	383
19	400	19	383	19	525	19	600	19	283	19	292
19.02	467	19.02	450	19.02	433	19.02	450	19.02	267	19.02	425
19.04	425	19.04	583	19.04	483	19.04	475	19.04	333	19.04	592
19.06	442	19.06	425	19.06	508	19.06	425	19.06	283	19.06	483
19.08	333	19.08	450	19.08	425	19.08	525	19.08	275	19.08	392
19.1	400	19.1	383	19.1	417	19.1	467	19.1	192	19.1	375
19.12	375	19.12	358	19.12	400	19.12	458	19.12	167	19.12	417
19.14	383	19.14	392	19.14	450	19.14	467	19.14	242	19.14	325
19.16	442	19.16	408	19.16	350	19.16	383	19.16	258	19.16	308
19.18	350	19.18	392	19.18	350	19.18	283	19.18	133	19.18	283
19.2	375	19.2	267	19.2	292	19.2	433	19.2	225	19.2	358
19.22	400	19.22	333	19.22	325	19.22	267	19.22	167	19.22	242
19.24	408	19.24	375	19.24	258	19.24	375	19.24	192	19.24	242
19.26	400	19.26	342	19.26	317	19.26	250	19.26	167	19.26	250
19.28	308	19.28	383	19.28	342	19.28	350	19.28	183	19.28	167
19.3	467	19.3	267	19.3	317	19.3	175	19.3	258	19.3	167
19.32	367	19.32	367	19.32	192	19.32	308	19.32	192	19.32	225
19.34	367	19.34	342	19.34	300	19.34	242	19.34	283	19.34	117
19.36	275	19.36	400	19.36	292	19.36	308	19.36	283	19.36	242
19.38	317	19.38	383	19.38	333	19.38	317	19.38	250	19.38	150
19.4	425	19.4	358	19.4	408	19.4	325	19.4	183	19.4	192
19.42	300	19.42	333	19.42	308	19.42	308	19.42	150	19.42	200
19.44	233	19.44	500	19.44	342	19.44	308	19.44	192	19.44	167
19.46	283	19.46	325	19.46	283	19.46	308	19.46	200	19.46	258
19.48	267	19.48	425	19.48	275	19.48	258	19.48	167	19.48	167
19.5	275	19.5	308	19.5	317	19.5	283	19.5	175	19.5	233
19.52	208	19.52	350	19.52	317	19.52	192	19.52	217	19.52	158
19.54	308	19.54	475	19.54	317	19.54	242	19.54	125	19.54	125
19.56	242	19.56	358	19.56	342	19.56	158	19.56	183	19.56	150
19.58	300	19.58	367	19.58	308	19.58	242	19.58	133	19.58	225
19.6	358	19.6	400	19.6	242	19.6	292	19.6	92	19.6	217
19.62	258	19.62	367	19.62	225	19.62	283	19.62	142	19.62	125
19.64	225	19.64	325	19.64	300	19.64	217	19.64	175	19.64	183
19.66	333	19.66	417	19.66	350	19.66	342	19.66	158	19.66	208
19.68	317	19.68	517	19.68	333	19.68	350	19.68	167	19.68	233
19.7	267	19.7	333	19.7	300	19.7	275	19.7	208	19.7	175
19.72	333	19.72	383	19.72	300	19.72	217	19.72	133	19.72	317
19.74	300	19.74	408	19.74	308	19.74	208	19.74	208	19.74	100
19.76	233	19.76	367	19.76	317	19.76	242	19.76	142	19.76	133
19.78	242	19.78	383	19.78	317	19.78	283	19.78	133	19.78	142
19.8	267	19.8	408	19.8	267	19.8	258	19.8	208	19.8	167
19.82	300	19.82	458	19.82	367	19.82	258	19.82	158	19.82	158
19.84	383	19.84	317	19.84	333	19.84	208	19.84	167	19.84	150
19.86	358	19.86	367	19.86	350	19.86	325	19.86	133	19.86	192
19.88	275	19.88	392	19.88	308	19.88	225	19.88	150	19.88	183
19.9	417	19.9	375	19.9	325	19.9	275	19.9	208	19.9	117
19.92	200	19.92	442	19.92	450	19.92	275	19.92	200	19.92	192
19.94	258	19.94	400	19.94	375	19.94	358	19.94	142	19.94	200
19.96	325	19.96	375	19.96	317	19.96	292	19.96	150	19.96	158
19.98	267	19.98	458	19.98	333	19.98	267	19.98	150	19.98	150
20	267	20	325	20	308	20	267	20	275	20	183
20.02	217	20.02	400	20.02	300	20.02	233	20.02	175	20.02	133
20.04	275	20.04	292	20.04	333	20.04	292	20.04	200	20.04	117
20.06	300	20.06	367	20.06	275	20.06	300	20.06	150	20.06	175
20.08	258	20.08	358	20.08	450	20.08	258	20.08	183	20.08	167
20.1	325	20.1	533	20.1	333	20.1	267	20.1	183	20.1	175
20.12	317	20.12	400	20.12	383	20.12	258	20.12	175	20.12	242
20.14	333	20.14	433	20.14	350	20.14	250	20.14	158	20.14	225
20.16	283	20.16	383	20.16	417	20.16	250	20.16	233	20.16	192
20.18	275	20.18	417	20.18	292	20.18	208	20.18	208	20.18	150
20.2	292	20.2	333	20.2	283	20.2	450	20.2	183	20.2	183
20.22	275	20.22	333	20.22	367	20.22	292	20.22	192	20.22	242
20.24	317	20.24	450	20.24	317	20.24	275	20.24	208	20.24	142
20.26	250	20.26	442	20.26	408	20.26	217	20.26	233	20.26	225
20.28	333	20.28	492	20.28	342	20.28	333	20.28	175	20.28	167
20.3	250	20.3	383	20.3	342	20.3	258	20.3	167	20.3	233
20.32	375	20.32	425	20.32	350	20.32	267	20.32	208	20.32	183
20.34	358	20.34	350	20.34	325	20.34	308	20.34	125	20.34	175
20.36	333	20.36	367	20.36	400	20.36	325	20.36	200	20.36	175
20.38	267	20.38	383	20.38	317	20.38	300	20.38	183	20.38	167
20.4	192	20.4	433	20.4	408	20.4	183	20.4	133	20.4	158
20.42	250	20.42	475	20.42	283	20.42	283	20.42	192	20.42	167
20.44	333	20.44	375	20.44	300	20.44	258	20.44	275	20.44	225
20.46	250	20.46	417	20.46	333	20.46	283	20.46	150	20.46	142
20.48	317	20.48	358	20.48	433	20.48	333	20.48	183	20.48	200
20.5	308	20.5	417	20.5	292	20.5	275	20.5	192	20.5	242
20.52	233	20.52	383	20.52	458	20.52	358	20.52	192	20.52	158
20.54	267	20.54	367	20.54	317	20.54	233	20.54	192	20.54	217
20.56	208	20.56	375	20.56	333	20.56	267	20.56	167	20.56	258
20.58	308	20.58	417	20.58	258	20.58	250	20.58	217	20.58	108
20.6	300	20.6	450	20.6	375	20.6	217	20.6	108	20.6	150
20.62	242	20.62	425	20.62	275	20.62	325	20.62	150	20.62	192
20.64	333	20.64	325	20.64	375	20.64	308	20.64	167	20.64	167
20.66	408	20.66	517	20.66	400	20.66	317	20.66	142	20.66	125
20.68	292	20.68	442	20.68	358	20.68	258	20.68	117	20.68	158
20.7	317	20.7	450	20.7	292	20.7	258	20.7	150	20.7	175
20.72	258	20.72	458	20.72	325	20.72	358	20.72	150	20.72	200
20.74	333	20.74	483	20.74	408	20.74	275	20.74	158	20.74	175
20.76	242	20.76	425	20.76	400	20.76	258	20.76	183	20.76	158
20.78	275	20.78	350	20.78	375	20.78	308	20.78	175	20.78	217
20.8	225	20.8	358	20.8	433	20.8	267	20.8	217	20.8	183
20.82	317	20.82	525	20.82	308	20.82	350	20.82	158	20.82	250
20.84	317	20.84	417	20.84	400	20.84	308	20.84	167	20.84	158
20.86	333	20.86	283	20.86	375	20.86	275	20.86	167	20.86	225
20.88	342	20.88	400	20.88	308	20.88	283	20.88	133	20.88	125
20.9	308	20.9	458	20.9	308	20.9	317	20.9	142	20.9	175
20.92	258	20.92	425	20.92	383	20.92	267	20.92	200	20.92	175
20.94	317	20.94	442	20.94	467	20.94	250	20.94	167	20.94	250
20.96	300	20.96	467	20.96	358	20.96	283	20.96	208	20.96	217
20.98	408	20.98	375	20.98	342	20.98	367	20.98	167	20.98	158
21	300	21	333	21	383	21	350	21	233	21	158
21.02	300	21.02	417	21.02	375	21.02	292	21.02	217	21.02	183
21.04	358	21.04	467	21.04	433	21.04	283	21.04	192	21.04	217
21.06	333	21.06	400	21.06	283	21.06	450	21.06	200	21.06	133
21.08	233	21.08	325	21.08	400	21.08	292	21.08	108	21.08	183
21.1	258	21.1	492	21.1	375	21.1	367	21.1	217	21.1	150
21.12	250	21.12	450	21.12	350	21.12	317	21.12	217	21.12	125
21.14	408	21.14	467	21.14	475	21.14	283	21.14	167	21.14	192
21.16	292	21.16	417	21.16	375	21.16	300	21.16	167	21.16	117
21.18	358	21.18	367	21.18	483	21.18	258	21.18	192	21.18	200
21.2	342	21.2	450	21.2	333	21.2	308	21.2	217	21.2	183
21.22	400	21.22	500	21.22	400	21.22	250	21.22	250	21.22	158
21.24	292	21.24	450	21.24	533	21.24	308	21.24	192	21.24	175
21.26	367	21.26	383	21.26	317	21.26	350	21.26	208	21.26	183
21.28	350	21.28	475	21.28	458	21.28	275	21.28	217	21.28	192
21.3	333	21.3	400	21.3	400	21.3	317	21.3	108	21.3	283
21.32	317	21.32	508	21.32	442	21.32	325	21.32	258	21.32	125
21.34	342	21.34	442	21.34	308	21.34	308	21.34	158	21.34	217
21.36	325	21.36	542	21.36	408	21.36	317	21.36	150	21.36	208
21.38	283	21.38	408	21.38	300	21.38	317	21.38	242	21.38	150
21.4	350	21.4	450	21.4	392	21.4	375	21.4	217	21.4	133
21.42	450	21.42	458	21.42	408	21.42	367	21.42	142	21.42	250
21.44	350	21.44	517	21.44	358	21.44	342	21.44	150	21.44	183
21.46	325	21.46	450	21.46	425	21.46	392	21.46	183	21.46	250
21.48	342	21.48	483	21.48	342	21.48	267	21.48	192	21.48	167
21.5	300	21.5	450	21.5	367	21.5	275	21.5	242	21.5	242
21.52	400	21.52	433	21.52	342	21.52	358	21.52	192	21.52	175
21.54	233	21.54	375	21.54	375	21.54	392	21.54	225	21.54	133
21.56	325	21.56	425	21.56	300	21.56	383	21.56	133	21.56	217
21.58	333	21.58	367	21.58	467	21.58	358	21.58	192	21.58	258
21.6	342	21.6	408	21.6	475	21.6	275	21.6	283	21.6	267
21.62	342	21.62	583	21.62	483	21.62	333	21.62	208	21.62	167
21.64	367	21.64	550	21.64	467	21.64	292	21.64	175	21.64	183
21.66	325	21.66	392	21.66	400	21.66	342	21.66	158	21.66	167
21.68	367	21.68	542	21.68	300	21.68	292	21.68	200	21.68	292
21.7	242	21.7	425	21.7	467	21.7	350	21.7	233	21.7	200
21.72	333	21.72	575	21.72	442	21.72	400	21.72	208	21.72	242
21.74	425	21.74	450	21.74	425	21.74	392	21.74	133	21.74	183
21.76	275	21.76	567	21.76	425	21.76	367	21.76	175	21.76	208
21.78	242	21.78	375	21.78	417	21.78	283	21.78	167	21.78	142
21.8	400	21.8	417	21.8	325	21.8	383	21.8	225	21.8	200
21.82	317	21.82	425	21.82	375	21.82	308	21.82	183	21.82	192
21.84	250	21.84	383	21.84	325	21.84	300	21.84	83	21.84	192
21.86	408	21.86	425	21.86	383	21.86	308	21.86	183	21.86	242
21.88	317	21.88	417	21.88	483	21.88	467	21.88	217	21.88	217
21.9	450	21.9	550	21.9	500	21.9	358	21.9	133	21.9	283
21.92	300	21.92	425	21.92	467	21.92	200	21.92	242	21.92	283
21.94	367	21.94	525	21.94	392	21.94	333	21.94	183	21.94	258
21.96	375	21.96	442	21.96	508	21.96	292	21.96	158	21.96	267
21.98	333	21.98	617	21.98	292	21.98	417	21.98	183	21.98	217
22	333	22	608	22	400	22	400	22	225	22	325
22.02	308	22.02	608	22.02	483	22.02	308	22.02	158	22.02	200
22.04	308	22.04	492	22.04	417	22.04	292	22.04	175	22.04	242
22.06	367	22.06	458	22.06	392	22.06	408	22.06	158	22.06	200
22.08	250	22.08	492	22.08	392	22.08	400	22.08	225	22.08	233
22.1	367	22.1	467	22.1	383	22.1	317	22.1	217	22.1	192
22.12	275	22.12	575	22.12	400	22.12	267	22.12	233	22.12	158
22.14	417	22.14	508	22.14	442	22.14	342	22.14	117	22.14	183
22.16	333	22.16	433	22.16	417	22.16	367	22.16	117	22.16	242
22.18	317	22.18	583	22.18	425	22.18	358	22.18	208	22.18	225
22.2	333	22.2	533	22.2	492	22.2	217	22.2	217	22.2	242
22.22	375	22.22	450	22.22	483	22.22	558	22.22	200	22.22	258
22.24	400	22.24	533	22.24	500	22.24	325	22.24	167	22.24	217
22.26	450	22.26	425	22.26	375	22.26	333	22.26	208	22.26	183
22.28	417	22.28	475	22.28	383	22.28	333	22.28	158	22.28	200
22.3	333	22.3	567	22.3	383	22.3	400	22.3	217	22.3	167
22.32	208	22.32	392	22.32	400	22.32	492	22.32	183	22.32	192
22.34	317	22.34	500	22.34	492	22.34	333	22.34	167	22.34	192
22.36	358	22.36	433	22.36	342	22.36	275	22.36	250	22.36	208
22.38	325	22.38	425	22.38	442	22.38	417	22.38	308	22.38	208
22.4	333	22.4	525	22.4	467	22.4	292	22.4	158	22.4	267
22.42	350	22.42	575	22.42	433	22.42	350	22.42	183	22.42	233
22.44	367	22.44	517	22.44	342	22.44	317	22.44	217	22.44	175
22.46	292	22.46	533	22.46	342	22.46	383	22.46	183	22.46	217
22.48	408	22.48	550	22.48	400	22.48	358	22.48	283	22.48	175
22.5	350	22.5	483	22.5	367	22.5	350	22.5	158	22.5	283
22.52	300	22.52	492	22.52	400	22.52	342	22.52	200	22.52	167
22.54	408	22.54	458	22.54	500	22.54	358	22.54	275	22.54	233
22.56	242	22.56	667	22.56	358	22.56	475	22.56	158	22.56	192
22.58	375	22.58	483	22.58	300	22.58	333	22.58	175	22.58	225
22.6	267	22.6	483	22.6	425	22.6	367	22.6	233	22.6	267
22.62	342	22.62	567	22.62	367	22.62	367	22.62	142	22.62	333
22.64	358	22.64	533	22.64	392	22.64	350	22.64	258	22.64	225
22.66	292	22.66	442	22.66	433	22.66	300	22.66	192	22.66	158
22.68	258	22.68	425	22.68	492	22.68	342	22.68	183	22.68	258
22.7	358	22.7	475	22.7	425	22.7	317	22.7	150	22.7	217
22.72	317	22.72	633	22.72	433	22.72	358	22.72	250	22.72	283
22.74	358	22.74	575	22.74	450	22.74	383	22.74	142	22.74	175
22.76	375	22.76	625	22.76	442	22.76	400	22.76	242	22.76	225
22.78	367	22.78	500	22.78	508	22.78	350	22.78	233	22.78	233
22.8	383	22.8	583	22.8	408	22.8	400	22.8	192	22.8	258
22.82	417	22.82	575	22.82	367	22.82	442	22.82	208	22.82	242
22.84	350	22.84	533	22.84	458	22.84	367	22.84	275	22.84	225
22.86	358	22.86	500	22.86	367	22.86	350	22.86	200	22.86	250
22.88	333	22.88	450	22.88	350	22.88	342	22.88	208	22.88	225
22.9	283	22.9	492	22.9	475	22.9	317	22.9	192	22.9	183
22.92	333	22.92	417	22.92	425	22.92	358	22.92	200	22.92	250
22.94	333	22.94	533	22.94	450	22.94	392	22.94	150	22.94	258
22.96	275	22.96	575	22.96	592	22.96	367	22.96	150	22.96	208
22.98	333	22.98	625	22.98	308	22.98	392	22.98	250	22.98	258
23	342	23	542	23	367	23	325	23	317	23	242
23.02	342	23.02	458	23.02	417	23.02	367	23.02	283	23.02	250
23.04	300	23.04	583	23.04	433	23.04	350	23.04	183	23.04	142
23.06	350	23.06	525	23.06	350	23.06	392	23.06	192	23.06	183
23.08	292	23.08	575	23.08	358	23.08	383	23.08	167	23.08	217
23.1	425	23.1	425	23.1	292	23.1	317	23.1	167	23.1	125
23.12	308	23.12	542	23.12	383	23.12	467	23.12	183	23.12	250
23.14	375	23.14	483	23.14	408	23.14	317	23.14	150	23.14	192
23.16	292	23.16	508	23.16	417	23.16	433	23.16	200	23.16	258
23.18	383	23.18	408	23.18	508	23.18	442	23.18	200	23.18	167
23.2	375	23.2	633	23.2	392	23.2	342	23.2	225	23.2	242
23.22	450	23.22	475	23.22	433	23.22	300	23.22	217	23.22	192
23.24	342	23.24	542	23.24	417	23.24	308	23.24	192	23.24	275
23.26	408	23.26	558	23.26	467	23.26	392	23.26	183	23.26	217
23.28	375	23.28	567	23.28	433	23.28	325	23.28	258	23.28	333
23.3	267	23.3	583	23.3	383	23.3	442	23.3	250	23.3	192
23.32	300	23.32	417	23.32	500	23.32	325	23.32	250	23.32	183
23.34	283	23.34	542	23.34	550	23.34	433	23.34	183	23.34	225
23.36	275	23.36	500	23.36	425	23.36	325	23.36	150	23.36	158
23.38	308	23.38	567	23.38	425	23.38	383	23.38	158	23.38	208
23.4	342	23.4	542	23.4	508	23.4	267	23.4	242	23.4	242
23.42	358	23.42	450	23.42	475	23.42	433	23.42	258	23.42	250
23.44	283	23.44	533	23.44	533	23.44	383	23.44	192	23.44	200
23.46	325	23.46	517	23.46	417	23.46	433	23.46	283	23.46	233
23.48	358	23.48	567	23.48	450	23.48	408	23.48	175	23.48	217
23.5	258	23.5	533	23.5	442	23.5	333	23.5	217	23.5	217
23.52	292	23.52	650	23.52	425	23.52	408	23.52	233	23.52	133
23.54	317	23.54	525	23.54	517	23.54	350	23.54	283	23.54	225
23.56	350	23.56	600	23.56	475	23.56	342	23.56	150	23.56	167
23.58	367	23.58	575	23.58	517	23.58	300	23.58	300	23.58	250
23.6	467	23.6	508	23.6	450	23.6	417	23.6	233	23.6	208
23.62	342	23.62	458	23.62	417	23.62	400	23.62	242	23.62	250
23.64	375	23.64	608	23.64	458	23.64	333	23.64	233	23.64	217
23.66	400	23.66	500	23.66	400	23.66	367	23.66	150	23.66	208
23.68	383	23.68	567	23.68	492	23.68	400	23.68	242	23.68	183
23.7	275	23.7	433	23.7	358	23.7	417	23.7	225	23.7	250
23.72	408	23.72	558	23.72	433	23.72	325	23.72	250	23.72	242
23.74	250	23.74	483	23.74	625	23.74	350	23.74	158	23.74	175
23.76	308	23.76	517	23.76	450	23.76	425	23.76	208	23.76	242
23.78	267	23.78	600	23.78	475	23.78	392	23.78	242	23.78	183
23.8	400	23.8	633	23.8	517	23.8	417	23.8	167	23.8	175
23.82	250	23.82	475	23.82	458	23.82	442	23.82	233	23.82	225
23.84	242	23.84	550	23.84	417	23.84	367	23.84	183	23.84	200
23.86	283	23.86	517	23.86	392	23.86	375	23.86	192	23.86	275
23.88	333	23.88	542	23.88	367	23.88	483	23.88	225	23.88	200
23.9	217	23.9	542	23.9	550	23.9	358	23.9	275	23.9	208
23.92	267	23.92	508	23.92	492	23.92	392	23.92	250	23.92	250
23.94	333	23.94	492	23.94	483	23.94	408	23.94	242	23.94	225
23.96	267	23.96	517	23.96	575	23.96	392	23.96	233	23.96	250
23.98	325	23.98	358	23.98	508	23.98	383	23.98	175	23.98	167
24	308	24	517	24	408	24	458	24	208	24	233
24.02	342	24.02	475	24.02	458	24.02	308	24.02	217	24.02	242
24.04	375	24.04	525	24.04	442	24.04	442	24.04	283	24.04	242
24.06	408	24.06	625	24.06	433	24.06	392	24.06	192	24.06	200
24.08	333	24.08	442	24.08	450	24.08	300	24.08	325	24.08	225
24.1	358	24.1	550	24.1	467	24.1	358	24.1	175	24.1	250
24.12	317	24.12	383	24.12	325	24.12	367	24.12	192	24.12	183
24.14	325	24.14	525	24.14	458	24.14	425	24.14	192	24.14	217
24.16	342	24.16	458	24.16	492	24.16	467	24.16	183	24.16	225
24.18	292	24.18	517	24.18	442	24.18	250	24.18	242	24.18	250
24.2	342	24.2	483	24.2	483	24.2	267	24.2	242	24.2	267
24.22	375	24.22	550	24.22	492	24.22	333	24.22	150	24.22	175
24.24	200	24.24	517	24.24	575	24.24	400	24.24	217	24.24	192
24.26	267	24.26	492	24.26	283	24.26	325	24.26	183	24.26	133
24.28	383	24.28	542	24.28	442	24.28	417	24.28	225	24.28	192
24.3	358	24.3	625	24.3	375	24.3	383	24.3	200	24.3	283
24.32	317	24.32	367	24.32	433	24.32	292	24.32	175	24.32	250
24.34	317	24.34	542	24.34	475	24.34	433	24.34	175	24.34	242
24.36	400	24.36	425	24.36	442	24.36	392	24.36	208	24.36	200
24.38	308	24.38	633	24.38	417	24.38	367	24.38	250	24.38	225
24.4	300	24.4	550	24.4	383	24.4	517	24.4	183	24.4	200
24.42	392	24.42	500	24.42	425	24.42	325	24.42	167	24.42	250
24.44	350	24.44	567	24.44	350	24.44	400	24.44	200	24.44	242
24.46	408	24.46	525	24.46	492	24.46	408	24.46	242	24.46	158
24.48	367	24.48	525	24.48	367	24.48	308	24.48	233	24.48	225
24.5	275	24.5	500	24.5	500	24.5	383	24.5	317	24.5	242
24.52	325	24.52	492	24.52	317	24.52	508	24.52	117	24.52	233
24.54	317	24.54	500	24.54	383	24.54	283	24.54	225	24.54	183
24.56	292	24.56	492	24.56	433	24.56	367	24.56	217	24.56	183
24.58	267	24.58	425	24.58	450	24.58	292	24.58	125	24.58	208
24.6	325	24.6	533	24.6	583	24.6	317	24.6	158	24.6	225
24.62	408	24.62	533	24.62	425	24.62	317	24.62	208	24.62	275
24.64	392	24.64	383	24.64	267	24.64	375	24.64	217	24.64	225
24.66	350	24.66	408	24.66	417	24.66	392	24.66	217	24.66	200
24.68	342	24.68	500	24.68	375	24.68	317	24.68	192	24.68	317
24.7	283	24.7	617	24.7	458	24.7	433	24.7	217	24.7	225
24.72	358	24.72	475	24.72	425	24.72	300	24.72	167	24.72	158
24.74	392	24.74	433	24.74	400	24.74	375	24.74	150	24.74	183
24.76	325	24.76	483	24.76	375	24.76	392	24.76	200	24.76	200
24.78	300	24.78	492	24.78	492	24.78	450	24.78	183	24.78	175
24.8	350	24.8	442	24.8	458	24.8	350	24.8	175	24.8	233
24.82	342	24.82	475	24.82	600	24.82	350	24.82	150	24.82	258
24.84	392	24.84	542	24.84	500	24.84	425	24.84	250	24.84	183
24.86	258	24.86	592	24.86	500	24.86	333	24.86	108	24.86	150
24.88	358	24.88	500	24.88	392	24.88	367	24.88	150	24.88	242
24.9	292	24.9	517	24.9	483	24.9	292	24.9	275	24.9	258
24.92	350	24.92	475	24.92	367	24.92	350	24.92	183	24.92	275
24.94	367	24.94	542	24.94	392	24.94	250	24.94	217	24.94	308
24.96	300	24.96	517	24.96	392	24.96	350	24.96	200	24.96	225
24.98	292	24.98	492	24.98	375	24.98	292	24.98	250	24.98	175
25	350	25	533	25	492	25	308	25	242	25	267
25.02	258	25.02	467	25.02	425	25.02	383	25.02	167	25.02	192
25.04	200	25.04	458	25.04	425	25.04	350	25.04	158	25.04	225
25.06	308	25.06	525	25.06	367	25.06	383	25.06	258	25.06	208
25.08	367	25.08	475	25.08	400	25.08	325	25.08	183	25.08	192
25.1	250	25.1	567	25.1	342	25.1	317	25.1	217	25.1	300
25.12	308	25.12	508	25.12	425	25.12	458	25.12	242	25.12	242
25.14	292	25.14	517	25.14	342	25.14	342	25.14	192	25.14	192
25.16	442	25.16	533	25.16	442	25.16	375	25.16	183	25.16	192
25.18	317	25.18	483	25.18	450	25.18	300	25.18	175	25.18	208
25.2	292	25.2	433	25.2	408	25.2	283	25.2	242	25.2	175
25.22	358	25.22	458	25.22	475	25.22	283	25.22	233	25.22	208
25.24	325	25.24	442	25.24	400	25.24	383	25.24	158	25.24	167
25.26	350	25.26	525	25.26	425	25.26	383	25.26	242	25.26	192
25.28	275	25.28	533	25.28	400	25.28	367	25.28	167	25.28	217
25.3	233	25.3	650	25.3	383	25.3	433	25.3	300	25.3	225
25.32	283	25.32	425	25.32	458	25.32	300	25.32	158	25.32	258
25.34	333	25.34	458	25.34	425	25.34	375	25.34	183	25.34	175
25.36	317	25.36	425	25.36	492	25.36	333	25.36	242	25.36	242
25.38	192	25.38	567	25.38	300	25.38	400	25.38	233	25.38	158
25.4	283	25.4	550	25.4	467	25.4	383	25.4	183	25.4	242
25.42	383	25.42	483	25.42	400	25.42	350	25.42	167	25.42	225
25.44	250	25.44	408	25.44	508	25.44	433	25.44	192	25.44	183
25.46	317	25.46	458	25.46	417	25.46	358	25.46	167	25.46	192
25.48	300	25.48	550	25.48	442	25.48	433	25.48	108	25.48	192
25.5	183	25.5	467	25.5	317	25.5	233	25.5	217	25.5	133
25.52	325	25.52	467	25.52	392	25.52	383	25.52	117	25.52	142
25.54	275	25.54	575	25.54	392	25.54	342	25.54	283	25.54	217
25.56	342	25.56	542	25.56	517	25.56	400	25.56	250	25.56	275
25.58	292	25.58	575	25.58	458	25.58	375	25.58	217	25.58	175
25.6	275	25.6	425	25.6	425	25.6	433	25.6	133	25.6	200
25.62	283	25.62	442	25.62	417	25.62	392	25.62	283	25.62	233
25.64	275	25.64	508	25.64	317	25.64	308	25.64	150	25.64	208
25.66	392	25.66	467	25.66	392	25.66	400	25.66	183	25.66	217
25.68	267	25.68	475	25.68	258	25.68	383	25.68	208	25.68	158
25.7	342	25.7	458	25.7	458	25.7	475	25.7	208	25.7	150
25.72	208	25.72	508	25.72	425	25.72	450	25.72	175	25.72	208
25.74	325	25.74	542	25.74	492	25.74	392	25.74	175	25.74	275
25.76	275	25.76	550	25.76	383	25.76	333	25.76	242	25.76	208
25.78	233	25.78	458	25.78	425	25.78	408	25.78	183	25.78	250
25.8	292	25.8	517	25.8	367	25.8	292	25.8	217	25.8	175
25.82	283	25.82	492	25.82	483	25.82	342	25.82	167	25.82	225
25.84	242	25.84	442	25.84	400	25.84	392	25.84	208	25.84	258
25.86	292	25.86	567	25.86	358	25.86	408	25.86	200	25.86	275
25.88	242	25.88	567	25.88	483	25.88	225	25.88	117	25.88	175
25.9	283	25.9	417	25.9	408	25.9	242	25.9	183	25.9	208
25.92	333	25.92	500	25.92	342	25.92	392	25.92	242	25.92	200
25.94	333	25.94	508	25.94	425	25.94	350	25.94	183	25.94	250
25.96	225	25.96	350	25.96	500	25.96	317	25.96	192	25.96	175
25.98	392	25.98	533	25.98	392	25.98	383	25.98	192	25.98	208
26	283	26	525	26	400	26	342	26	133	26	258
26.02	358	26.02	400	26.02	342	26.02	300	26.02	175	26.02	150
26.04	267	26.04	492	26.04	358	26.04	375	26.04	192	26.04	267
26.06	300	26.06	625	26.06	325	26.06	400	26.06	200	26.06	192
26.08	392	26.08	533	26.08	458	26.08	292	26.08	183	26.08	200
26.1	317	26.1	467	26.1	300	26.1	300	26.1	175	26.1	217
26.12	308	26.12	483	26.12	467	26.12	383	26.12	167	26.12	283
26.14	308	26.14	483	26.14	425	26.14	350	26.14	175	26.14	258
26.16	300	26.16	467	26.16	300	26.16	417	26.16	192	26.16	217
26.18	275	26.18	442	26.18	392	26.18	333	26.18	233	26.18	142
26.2	275	26.2	458	26.2	392	26.2	342	26.2	175	26.2	167
26.22	258	26.22	525	26.22	433	26.22	317	26.22	117	26.22	242
26.24	333	26.24	342	26.24	300	26.24	358	26.24	250	26.24	267
26.26	408	26.26	375	26.26	367	26.26	367	26.26	233	26.26	208
26.28	183	26.28	342	26.28	342	26.28	325	26.28	192	26.28	258
26.3	258	26.3	550	26.3	400	26.3	383	26.3	233	26.3	158
26.32	225	26.32	425	26.32	292	26.32	383	26.32	108	26.32	217
26.34	408	26.34	425	26.34	383	26.34	175	26.34	142	26.34	167
26.36	283	26.36	483	26.36	367	26.36	300	26.36	200	26.36	158
26.38	208	26.38	633	26.38	383	26.38	275	26.38	175	26.38	175
26.4	200	26.4	617	26.4	333	26.4	317	26.4	167	26.4	233
26.42	250	26.42	433	26.42	325	26.42	375	26.42	175	26.42	217
26.44	250	26.44	567	26.44	383	26.44	375	26.44	125	26.44	142
26.46	208	26.46	483	26.46	292	26.46	342	26.46	167	26.46	150
26.48	325	26.48	467	26.48	383	26.48	300	26.48	208	26.48	208
26.5	275	26.5	433	26.5	292	26.5	242	26.5	233	26.5	208
26.52	258	26.52	533	26.52	325	26.52	417	26.52	175	26.52	175
26.54	342	26.54	550	26.54	325	26.54	333	26.54	158	26.54	150
26.56	325	26.56	392	26.56	358	26.56	250	26.56	175	26.56	183
26.58	308	26.58	417	26.58	367	26.58	283	26.58	158	26.58	225
26.6	225	26.6	458	26.6	333	26.6	292	26.6	200	26.6	175
26.62	242	26.62	408	26.62	433	26.62	342	26.62	217	26.62	225
26.64	267	26.64	483	26.64	358	26.64	350	26.64	150	26.64	233
26.66	275	26.66	408	26.66	367	26.66	267	26.66	150	26.66	200
26.68	300	26.68	425	26.68	383	26.68	325	26.68	158	26.68	167
26.7	225	26.7	550	26.7	233	26.7	275	26.7	192	26.7	158
26.72	267	26.72	458	26.72	392	26.72	208	26.72	108	26.72	175
26.74	275	26.74	442	26.74	233	26.74	275	26.74	117	26.74	158
26.76	275	26.76	508	26.76	408	26.76	333	26.76	150	26.76	92
26.78	258	26.78	433	26.78	400	26.78	292	26.78	167	26.78	258
26.8	267	26.8	533	26.8	325	26.8	308	26.8	175	26.8	167
26.82	325	26.82	483	26.82	392	26.82	317	26.82	183	26.82	208
26.84	200	26.84	567	26.84	458	26.84	300	26.84	125	26.84	225
26.86	250	26.86	342	26.86	450	26.86	400	26.86	200	26.86	158
26.88	250	26.88	492	26.88	325	26.88	283	26.88	167	26.88	142
26.9	208	26.9	450	26.9	292	26.9	275	26.9	233	26.9	275
26.92	283	26.92	358	26.92	433	26.92	300	26.92	192	26.92	183
26.94	342	26.94	483	26.94	342	26.94	342	26.94	158	26.94	175
26.96	258	26.96	508	26.96	317	26.96	267	26.96	208	26.96	150
26.98	250	26.98	400	26.98	308	26.98	308	26.98	183	26.98	158
27	267	27	325	27	308	27	308	27	167	27	125
27.02	300	27.02	450	27.02	300	27.02	300	27.02	200	27.02	133
27.04	200	27.04	467	27.04	350	27.04	267	27.04	100	27.04	183
27.06	175	27.06	383	27.06	350	27.06	242	27.06	267	27.06	233
27.08	283	27.08	433	27.08	258	27.08	392	27.08	217	27.08	142
27.1	150	27.1	533	27.1	292	27.1	317	27.1	225	27.1	200
27.12	225	27.12	383	27.12	350	27.12	367	27.12	142	27.12	225
27.14	200	27.14	467	27.14	467	27.14	383	27.14	117	27.14	125
27.16	258	27.16	408	27.16	342	27.16	208	27.16	225	27.16	233
27.18	250	27.18	442	27.18	308	27.18	317	27.18	233	27.18	167
27.2	267	27.2	417	27.2	308	27.2	292	27.2	150	27.2	158
27.22	208	27.22	433	27.22	333	27.22	217	27.22	183	27.22	142
27.24	225	27.24	408	27.24	392	27.24	217	27.24	192	27.24	142
27.26	300	27.26	358	27.26	300	27.26	283	27.26	192	27.26	175
27.28	208	27.28	400	27.28	275	27.28	350	27.28	192	27.28	242
27.3	275	27.3	333	27.3	400	27.3	317	27.3	133	27.3	183
27.32	275	27.32	375	27.32	408	27.32	292	27.32	175	27.32	175
27.34	192	27.34	467	27.34	350	27.34	317	27.34	183	27.34	117
27.36	217	27.36	400	27.36	392	27.36	208	27.36	150	27.36	183
27.38	217	27.38	442	27.38	400	27.38	233	27.38	225	27.38	183
27.4	233	27.4	383	27.4	242	27.4	308	27.4	283	27.4	208
27.42	250	27.42	208	27.42	408	27.42	317	27.42	100	27.42	175
27.44	325	27.44	425	27.44	300	27.44	275	27.44	175	27.44	133
27.46	233	27.46	475	27.46	383	27.46	333	27.46	167	27.46	133
27.48	250	27.48	467	27.48	383	27.48	308	27.48	192	27.48	183
27.5	217	27.5	367	27.5	308	27.5	275	27.5	175	27.5	150
27.52	258	27.52	450	27.52	292	27.52	275	27.52	150	27.52	192
27.54	258	27.54	450	27.54	475	27.54	317	27.54	117	27.54	125
27.56	275	27.56	400	27.56	392	27.56	242	27.56	242	27.56	125
27.58	292	27.58	417	27.58	275	27.58	300	27.58	100	27.58	158
27.6	250	27.6	458	27.6	408	27.6	233	27.6	108	27.6	183
27.62	250	27.62	542	27.62	325	27.62	292	27.62	167	27.62	233
27.64	250	27.64	308	27.64	325	27.64	292	27.64	183	27.64	208
27.66	258	27.66	383	27.66	342	27.66	217	27.66	158	27.66	183
27.68	167	27.68	342	27.68	300	27.68	267	27.68	217	27.68	133
27.7	200	27.7	300	27.7	350	27.7	267	27.7	175	27.7	133
27.72	225	27.72	492	27.72	275	27.72	275	27.72	150	27.72	108
27.74	275	27.74	325	27.74	375	27.74	267	27.74	167	27.74	167
27.76	292	27.76	467	27.76	383	27.76	275	27.76	150	27.76	217
27.78	183	27.78	575	27.78	333	27.78	275	27.78	242	27.78	217
27.8	208	27.8	350	27.8	250	27.8	275	27.8	192	27.8	192
27.82	208	27.82	400	27.82	317	27.82	317	27.82	183	27.82	283
27.84	200	27.84	400	27.84	333	27.84	300	27.84	242	27.84	92
27.86	208	27.86	350	27.86	433	27.86	283	27.86	117	27.86	183
27.88	158	27.88	375	27.88	425	27.88	308	27.88	125	27.88	200
27.9	200	27.9	425	27.9	300	27.9	333	27.9	158	27.9	150
27.92	225	27.92	408	27.92	333	27.92	367	27.92	150	27.92	192
27.94	150	27.94	350	27.94	292	27.94	183	27.94	167	27.94	125
27.96	158	27.96	383	27.96	342	27.96	275	27.96	175	27.96	225
27.98	192	27.98	442	27.98	267	27.98	275	27.98	150	27.98	175
28	217	28	408	28	275	28	267	28	100	28	183
28.02	158	28.02	433	28.02	417	28.02	258	28.02	225	28.02	158
28.04	250	28.04	317	28.04	275	28.04	342	28.04	242	28.04	108
28.06	183	28.06	350	28.06	333	28.06	275	28.06	108	28.06	200
28.08	233	28.08	408	28.08	292	28.08	267	28.08	150	28.08	167
28.1	242	28.1	325	28.1	358	28.1	342	28.1	125	28.1	192
28.12	242	28.12	367	28.12	258	28.12	317	28.12	150	28.12	183
28.14	183	28.14	392	28.14	342	28.14	258	28.14	175	28.14	100
28.16	258	28.16	392	28.16	242	28.16	325	28.16	142	28.16	92
28.18	208	28.18	458	28.18	275	28.18	208	28.18	192	28.18	200
28.2	275	28.2	408	28.2	242	28.2	275	28.2	117	28.2	167
28.22	233	28.22	325	28.22	283	28.22	192	28.22	175	28.22	108
28.24	242	28.24	400	28.24	317	28.24	300	28.24	92	28.24	125
28.26	233	28.26	442	28.26	250	28.26	308	28.26	117	28.26	142
28.28	233	28.28	500	28.28	317	28.28	258	28.28	150	28.28	225
28.3	133	28.3	367	28.3	417	28.3	250	28.3	183	28.3	108
28.32	233	28.32	342	28.32	317	28.32	233	28.32	175	28.32	208
28.34	158	28.34	367	28.34	258	28.34	317	28.34	183	28.34	175
28.36	225	28.36	325	28.36	408	28.36	275	28.36	158	28.36	200
28.38	317	28.38	358	28.38	283	28.38	325	28.38	133	28.38	242
28.4	192	28.4	392	28.4	267	28.4	300	28.4	200	28.4	150
28.42	200	28.42	275	28.42	358	28.42	425	28.42	158	28.42	125
28.44	192	28.44	400	28.44	333	28.44	233	28.44	142	28.44	158
28.46	217	28.46	467	28.46	358	28.46	300	28.46	208	28.46	158
28.48	242	28.48	417	28.48	283	28.48	258	28.48	167	28.48	142
28.5	267	28.5	367	28.5	267	28.5	300	28.5	167	28.5	192
28.52	208	28.52	333	28.52	292	28.52	225	28.52	92	28.52	183
28.54	200	28.54	408	28.54	200	28.54	242	28.54	208	28.54	133
28.56	250	28.56	408	28.56	258	28.56	292	28.56	133	28.56	175
28.58	217	28.58	392	28.58	325	28.58	267	28.58	108	28.58	175
28.6	258	28.6	433	28.6	367	28.6	258	28.6	125	28.6	92
28.62	175	28.62	383	28.62	267	28.62	167	28.62	142	28.62	150
28.64	208	28.64	325	28.64	292	28.64	300	28.64	125	28.64	192
28.66	200	28.66	375	28.66	308	28.66	242	28.66	175	28.66	192
28.68	275	28.68	350	28.68	392	28.68	283	28.68	133	28.68	150
28.7	292	28.7	400	28.7	275	28.7	200	28.7	183	28.7	125
28.72	283	28.72	333	28.72	267	28.72	242	28.72	150	28.72	133
28.74	250	28.74	333	28.74	425	28.74	275	28.74	158	28.74	167
28.76	217	28.76	392	28.76	325	28.76	183	28.76	192	28.76	158
28.78	217	28.78	392	28.78	317	28.78	217	28.78	175	28.78	117
28.8	233	28.8	417	28.8	225	28.8	200	28.8	100	28.8	150
28.82	200	28.82	350	28.82	242	28.82	258	28.82	150	28.82	150
28.84	225	28.84	367	28.84	242	28.84	258	28.84	133	28.84	183
28.86	242	28.86	533	28.86	292	28.86	233	28.86	217	28.86	150
28.88	300	28.88	433	28.88	350	28.88	242	28.88	125	28.88	167
28.9	233	28.9	392	28.9	342	28.9	150	28.9	158	28.9	158
28.92	208	28.92	433	28.92	208	28.92	217	28.92	67	28.92	125
28.94	200	28.94	283	28.94	333	28.94	208	28.94	183	28.94	167
28.96	225	28.96	325	28.96	383	28.96	275	28.96	108	28.96	142
28.98	200	28.98	375	28.98	350	28.98	242	28.98	100	28.98	192
29	200	29	367	29	267	29	317	29	167	29	108
29.02	133	29.02	383	29.02	342	29.02	333	29.02	167	29.02	167
29.04	217	29.04	283	29.04	333	29.04	283	29.04	125	29.04	158
29.06	175	29.06	342	29.06	317	29.06	217	29.06	108	29.06	150
29.08	208	29.08	333	29.08	425	29.08	350	29.08	92	29.08	125
29.1	192	29.1	433	29.1	225	29.1	258	29.1	142	29.1	167
29.12	267	29.12	350	29.12	275	29.12	300	29.12	192	29.12	150
29.14	233	29.14	475	29.14	392	29.14	292	29.14	142	29.14	158
29.16	175	29.16	467	29.16	417	29.16	275	29.16	158	29.16	142
29.18	192	29.18	358	29.18	317	29.18	183	29.18	125	29.18	192
29.2	183	29.2	400	29.2	192	29.2	225	29.2	175	29.2	167
29.22	158	29.22	400	29.22	250	29.22	292	29.22	100	29.22	142
29.24	242	29.24	350	29.24	308	29.24	250	29.24	167	29.24	167
29.26	242	29.26	275	29.26	208	29.26	258	29.26	192	29.26	117
29.28	242	29.28	500	29.28	225	29.28	308	29.28	83	29.28	133
29.3	117	29.3	417	29.3	308	29.3	267	29.3	125	29.3	183
29.32	217	29.32	383	29.32	325	29.32	300	29.32	117	29.32	158
29.34	167	29.34	300	29.34	283	29.34	300	29.34	108	29.34	117
29.36	200	29.36	367	29.36	283	29.36	250	29.36	142	29.36	167
29.38	225	29.38	292	29.38	350	29.38	242	29.38	125	29.38	150
29.4	208	29.4	275	29.4	308	29.4	183	29.4	133	29.4	158
29.42	183	29.42	333	29.42	242	29.42	242	29.42	108	29.42	158
29.44	208	29.44	317	29.44	333	29.44	333	29.44	117	29.44	158
29.46	208	29.46	433	29.46	333	29.46	175	29.46	175	29.46	158
29.48	167	29.48	533	29.48	308	29.48	225	29.48	200	29.48	133
29.5	208	29.5	300	29.5	292	29.5	158	29.5	108	29.5	200
29.52	242	29.52	275	29.52	408	29.52	233	29.52	100	29.52	142
29.54	167	29.54	258	29.54	375	29.54	317	29.54	133	29.54	150
29.56	217	29.56	250	29.56	300	29.56	258	29.56	225	29.56	150
29.58	208	29.58	400	29.58	275	29.58	200	29.58	117	29.58	117
29.6	225	29.6	442	29.6	258	29.6	258	29.6	208	29.6	150
29.62	258	29.62	333	29.62	325	29.62	283	29.62	108	29.62	217
29.64	200	29.64	283	29.64	183	29.64	258	29.64	125	29.64	200
29.66	225	29.66	317	29.66	250	29.66	258	29.66	92	29.66	125
29.68	225	29.68	242	29.68	342	29.68	242	29.68	108	29.68	192
29.7	133	29.7	292	29.7	258	29.7	242	29.7	183	29.7	100
29.72	233	29.72	325	29.72	275	29.72	208	29.72	117	29.72	92
29.74	183	29.74	425	29.74	275	29.74	217	29.74	125	29.74	125
29.76	117	29.76	300	29.76	308	29.76	217	29.76	100	29.76	133
29.78	258	29.78	367	29.78	350	29.78	208	29.78	167	29.78	150
29.8	217	29.8	317	29.8	333	29.8	225	29.8	150	29.8	133
29.82	150	29.82	308	29.82	283	29.82	308	29.82	83	29.82	142
29.84	250	29.84	267	29.84	267	29.84	233	29.84	142	29.84	125
29.86	217	29.86	283	29.86	283	29.86	233	29.86	100	29.86	158
29.88	167	29.88	200	29.88	258	29.88	283	29.88	92	29.88	142
29.9	192	29.9	233	29.9	333	29.9	208	29.9	150	29.9	183
29.92	158	29.92	358	29.92	267	29.92	217	29.92	142	29.92	100
29.94	208	29.94	325	29.94	283	29.94	225	29.94	175	29.94	175
29.96	167	29.96	275	29.96	192	29.96	250	29.96	158	29.96	167
29.98	117	29.98	333	29.98	317	29.98	217	29.98	150	29.98	167
30	233	30	292	30	367	30	158	30	117	30	150
30.02	225	30.02	275	30.02	258	30.02	258	30.02	133	30.02	175
30.04	225	30.04	358	30.04	283	30.04	208	30.04	150	30.04	158
30.06	100	30.06	333	30.06	258	30.06	267	30.06	150	30.06	108
30.08	175	30.08	300	30.08	233	30.08	208	30.08	100	30.08	142
30.1	217	30.1	375	30.1	250	30.1	208	30.1	108	30.1	158
30.12	175	30.12	267	30.12	217	30.12	192	30.12	133	30.12	133
30.14	225	30.14	342	30.14	250	30.14	250	30.14	142	30.14	142
30.16	175	30.16	417	30.16	333	30.16	158	30.16	125	30.16	167
30.18	208	30.18	400	30.18	308	30.18	200	30.18	83	30.18	150
30.2	158	30.2	325	30.2	300	30.2	200	30.2	175	30.2	150
30.22	175	30.22	367	30.22	308	30.22	233	30.22	150	30.22	133
30.24	175	30.24	308	30.24	317	30.24	175	30.24	225	30.24	142
30.26	183	30.26	250	30.26	275	30.26	225	30.26	133	30.26	217
30.28	192	30.28	275	30.28	275	30.28	300	30.28	150	30.28	125
30.3	192	30.3	342	30.3	333	30.3	183	30.3	142	30.3	133
30.32	175	30.32	367	30.32	275	30.32	242	30.32	125	30.32	117
30.34	167	30.34	342	30.34	233	30.34	250	30.34	175	30.34	133
30.36	200	30.36	325	30.36	267	30.36	175	30.36	167	30.36	183
30.38	225	30.38	325	30.38	233	30.38	192	30.38	125	30.38	117
30.4	383	30.4	417	30.4	350	30.4	167	30.4	133	30.4	217
30.42	233	30.42	450	30.42	267	30.42	242	30.42	117	30.42	142
30.44	217	30.44	308	30.44	325	30.44	233	30.44	175	30.44	167
30.46	208	30.46	350	30.46	275	30.46	192	30.46	275	30.46	167
30.48	258	30.48	317	30.48	275	30.48	208	30.48	167	30.48	142
30.5	142	30.5	333	30.5	292	30.5	233	30.5	142	30.5	133
30.52	208	30.52	425	30.52	258	30.52	200	30.52	158	30.52	108
30.54	225	30.54	317	30.54	283	30.54	233	30.54	133	30.54	200
30.56	267	30.56	433	30.56	275	30.56	192	30.56	183	30.56	125
30.58	167	30.58	333	30.58	225	30.58	208	30.58	108	30.58	208
30.6	258	30.6	333	30.6	308	30.6	217	30.6	125	30.6	183
30.62	225	30.62	417	30.62	267	30.62	300	30.62	225	30.62	142
30.64	250	30.64	267	30.64	308	30.64	233	30.64	192	30.64	183
30.66	242	30.66	333	30.66	242	30.66	217	30.66	158	30.66	175
30.68	292	30.68	275	30.68	275	30.68	242	30.68	150	30.68	100
30.7	292	30.7	308	30.7	242	30.7	250	30.7	150	30.7	200
30.72	242	30.72	283	30.72	367	30.72	158	30.72	167	30.72	192
30.74	267	30.74	342	30.74	300	30.74	208	30.74	183	30.74	167
30.76	258	30.76	317	30.76	358	30.76	275	30.76	150	30.76	175
30.78	233	30.78	417	30.78	325	30.78	225	30.78	233	30.78	192
30.8	250	30.8	283	30.8	317	30.8	233	30.8	117	30.8	142
30.82	242	30.82	308	30.82	358	30.82	275	30.82	225	30.82	158
30.84	175	30.84	333	30.84	283	30.84	317	30.84	275	30.84	142
30.86	275	30.86	325	30.86	242	30.86	342	30.86	167	30.86	183
30.88	317	30.88	267	30.88	275	30.88	242	30.88	250	30.88	150
30.9	275	30.9	333	30.9	333	30.9	242	30.9	283	30.9	183
30.92	250	30.92	300	30.92	275	30.92	367	30.92	250	30.92	183
30.94	308	30.94	425	30.94	325	30.94	283	30.94	317	30.94	217
30.96	317	30.96	350	30.96	258	30.96	367	30.96	342	30.96	250
30.98	275	30.98	375	30.98	300	30.98	283	30.98	325	30.98	225
31	333	31	442	31	400	31	392	31	325	31	225
31.02	333	31.02	417	31.02	467	31.02	375	31.02	325	31.02	275
31.04	358	31.04	400	31.04	408	31.04	308	31.04	350	31.04	292
31.06	342	31.06	383	31.06	317	31.06	433	31.06	292	31.06	275
31.08	442	31.08	358	31.08	383	31.08	458	31.08	425	31.08	458
31.1	433	31.1	400	31.1	400	31.1	383	31.1	433	31.1	408
31.12	392	31.12	625	31.12	475	31.12	575	31.12	617	31.12	342
31.14	433	31.14	525	31.14	550	31.14	417	31.14	483	31.14	342
31.16	442	31.16	592	31.16	508	31.16	567	31.16	442	31.16	450
31.18	575	31.18	617	31.18	567	31.18	625	31.18	667	31.18	583
31.2	375	31.2	708	31.2	708	31.2	692	31.2	658	31.2	608
31.22	600	31.22	667	31.22	750	31.22	700	31.22	667	31.22	700
31.24	533	31.24	825	31.24	775	31.24	750	31.24	508	31.24	642
31.26	475	31.26	992	31.26	875	31.26	725	31.26	833	31.26	767
31.28	508	31.28	900	31.28	825	31.28	925	31.28	692	31.28	850
31.3	433	31.3	883	31.3	842	31.3	1000	31.3	633	31.3	883
31.32	525	31.32	767	31.32	908	31.32	933	31.32	650	31.32	917
31.34	475	31.34	775	31.34	875	31.34	1033	31.34	517	31.34	1167
31.36	592	31.36	600	31.36	825	31.36	700	31.36	458	31.36	1083
31.38	450	31.38	675	31.38	700	31.38	750	31.38	283	31.38	875
31.4	492	31.4	550	31.4	617	31.4	792	31.4	383	31.4	842
31.42	442	31.42	517	31.42	575	31.42	650	31.42	325	31.42	733
31.44	492	31.44	433	31.44	500	31.44	525	31.44	233	31.44	633
31.46	525	31.46	483	31.46	417	31.46	450	31.46	258	31.46	492
31.48	500	31.48	317	31.48	300	31.48	442	31.48	217	31.48	458
31.5	467	31.5	433	31.5	392	31.5	467	31.5	225	31.5	383
31.52	442	31.52	383	31.52	367	31.52	450	31.52	208	31.52	383
31.54	517	31.54	342	31.54	292	31.54	333	31.54	192	31.54	233
31.56	433	31.56	333	31.56	325	31.56	400	31.56	275	31.56	292
31.58	442	31.58	342	31.58	233	31.58	383	31.58	208	31.58	200
31.6	367	31.6	375	31.6	292	31.6	308	31.6	183	31.6	225
31.62	367	31.62	317	31.62	358	31.62	283	31.62	133	31.62	183
31.64	342	31.64	325	31.64	267	31.64	200	31.64	158	31.64	183
31.66	408	31.66	300	31.66	158	31.66	217	31.66	150	31.66	275
31.68	358	31.68	192	31.68	250	31.68	167	31.68	200	31.68	208
31.7	267	31.7	317	31.7	325	31.7	183	31.7	200	31.7	167
31.72	267	31.72	375	31.72	225	31.72	225	31.72	192	31.72	200
31.74	250	31.74	233	31.74	317	31.74	242	31.74	117	31.74	158
31.76	183	31.76	283	31.76	217	31.76	317	31.76	142	31.76	208
31.78	300	31.78	375	31.78	300	31.78	225	31.78	100	31.78	150
31.8	217	31.8	333	31.8	258	31.8	200	31.8	167	31.8	175
31.82	233	31.82	308	31.82	333	31.82	275	31.82	83	31.82	250
31.84	208	31.84	200	31.84	225	31.84	233	31.84	183	31.84	158
31.86	217	31.86	283	31.86	242	31.86	242	31.86	192	31.86	83
31.88	242	31.88	317	31.88	275	31.88	275	31.88	100	31.88	192
31.9	300	31.9	200	31.9	258	31.9	208	31.9	167	31.9	125
31.92	192	31.92	275	31.92	208	31.92	250	31.92	67	31.92	158
31.94	167	31.94	283	31.94	225	31.94	192	31.94	117	31.94	150
31.96	225	31.96	300	31.96	267	31.96	225	31.96	125	31.96	125
31.98	242	31.98	242	31.98	258	31.98	167	31.98	67	31.98	150
32	158	32	317	32	308	32	317	32	158	32	125
32.02	258	32.02	267	32.02	225	32.02	217	32.02	67	32.02	108
32.04	267	32.04	275	32.04	292	32.04	192	32.04	125	32.04	150
32.06	200	32.06	258	32.06	208	32.06	167	32.06	108	32.06	117
32.08	267	32.08	242	32.08	183	32.08	283	32.08	100	32.08	117
32.1	167	32.1	275	32.1	250	32.1	200	32.1	142	32.1	133
32.12	183	32.12	317	32.12	250	32.12	217	32.12	67	32.12	133
32.14	267	32.14	250	32.14	267	32.14	233	32.14	117	32.14	117
32.16	142	32.16	308	32.16	283	32.16	258	32.16	83	32.16	167
32.18	158	32.18	200	32.18	183	32.18	83	32.18	142	32.18	100
32.2	167	32.2	300	32.2	225	32.2	167	32.2	117	32.2	183
32.22	150	32.22	242	32.22	250	32.22	192	32.22	100	32.22	167
32.24	175	32.24	225	32.24	175	32.24	275	32.24	142	32.24	133
32.26	192	32.26	258	32.26	208	32.26	175	32.26	150	32.26	167
32.28	225	32.28	283	32.28	292	32.28	275	32.28	117	32.28	133
32.3	117	32.3	333	32.3	342	32.3	208	32.3	150	32.3	158
32.32	133	32.32	233	32.32	208	32.32	233	32.32	92	32.32	158
32.34	125	32.34	325	32.34	175	32.34	192	32.34	117	32.34	133
32.36	125	32.36	267	32.36	283	32.36	267	32.36	117	32.36	175
32.38	142	32.38	283	32.38	275	32.38	158	32.38	100	32.38	158
32.4	200	32.4	258	32.4	167	32.4	117	32.4	133	32.4	125
32.42	200	32.42	342	32.42	158	32.42	200	32.42	175	32.42	175
32.44	125	32.44	167	32.44	208	32.44	150	32.44	58	32.44	100
32.46	158	32.46	258	32.46	250	32.46	158	32.46	142	32.46	142
32.48	225	32.48	267	32.48	175	32.48	150	32.48	108	32.48	83
32.5	167	32.5	258	32.5	217	32.5	225	32.5	108	32.5	92
32.52	75	32.52	283	32.52	167	32.52	275	32.52	125	32.52	100
32.54	158	32.54	258	32.54	175	32.54	267	32.54	117	32.54	133
32.56	117	32.56	292	32.56	208	32.56	100	32.56	92	32.56	125
32.58	133	32.58	175	32.58	250	32.58	208	32.58	100	32.58	125
32.6	125	32.6	350	32.6	258	32.6	108	32.6	25	32.6	83
32.62	133	32.62	267	32.62	225	32.62	200	32.62	125	32.62	83
32.64	208	32.64	242	32.64	208	32.64	175	32.64	167	32.64	133
32.66	117	32.66	300	32.66	275	32.66	192	32.66	133	32.66	133
32.68	142	32.68	283	32.68	275	32.68	183	32.68	100	32.68	175
32.7	175	32.7	233	32.7	225	32.7	158	32.7	142	32.7	117
32.72	83	32.72	275	32.72	183	32.72	242	32.72	83	32.72	133
32.74	175	32.74	242	32.74	275	32.74	217	32.74	158	32.74	175
32.76	158	32.76	308	32.76	242	32.76	200	32.76	133	32.76	125
32.78	192	32.78	225	32.78	192	32.78	142	32.78	150	32.78	125
32.8	108	32.8	300	32.8	192	32.8	133	32.8	125	32.8	142
32.82	150	32.82	208	32.82	242	32.82	192	32.82	142	32.82	108
32.84	158	32.84	258	32.84	242	32.84	133	32.84	108	32.84	92
32.86	200	32.86	225	32.86	183	32.86	200	32.86	75	32.86	133
32.88	108	32.88	250	32.88	233	32.88	233	32.88	108	32.88	142
32.9	217	32.9	275	32.9	208	32.9	192	32.9	67	32.9	150
32.92	150	32.92	325	32.92	242	32.92	217	32.92	133	32.92	100
32.94	108	32.94	292	32.94	183	32.94	192	32.94	75	32.94	100
32.96	158	32.96	300	32.96	158	32.96	200	32.96	67	32.96	100
32.98	117	32.98	208	32.98	200	32.98	175	32.98	100	32.98	100
33	217	33	275	33	267	33	217	33	133	33	108
33.02	158	33.02	250	33.02	208	33.02	175	33.02	92	33.02	125
33.04	183	33.04	217	33.04	183	33.04	200	33.04	117	33.04	167
33.06	150	33.06	267	33.06	175	33.06	125	33.06	75	33.06	125
33.08	167	33.08	292	33.08	150	33.08	167	33.08	125	33.08	158
33.1	175	33.1	333	33.1	175	33.1	175	33.1	100	33.1	125
33.12	167	33.12	217	33.12	225	33.12	142	33.12	175	33.12	83
33.14	133	33.14	283	33.14	200	33.14	167	33.14	100	33.14	100
33.16	108	33.16	217	33.16	183	33.16	150	33.16	142	33.16	167
33.18	142	33.18	300	33.18	217	33.18	150	33.18	142	33.18	67
33.2	258	33.2	250	33.2	183	33.2	133	33.2	100	33.2	108
33.22	133	33.22	283	33.22	208	33.22	192	33.22	83	33.22	167
33.24	108	33.24	242	33.24	250	33.24	183	33.24	150	33.24	108
33.26	192	33.26	233	33.26	242	33.26	133	33.26	158	33.26	75
33.28	200	33.28	300	33.28	183	33.28	225	33.28	117	33.28	100
33.3	175	33.3	258	33.3	208	33.3	167	33.3	158	33.3	133
33.32	142	33.32	192	33.32	292	33.32	142	33.32	108	33.32	125
33.34	242	33.34	408	33.34	167	33.34	283	33.34	117	33.34	150
33.36	133	33.36	275	33.36	175	33.36	200	33.36	142	33.36	117
33.38	250	33.38	233	33.38	175	33.38	125	33.38	92	33.38	125
33.4	175	33.4	250	33.4	167	33.4	233	33.4	125	33.4	117
33.42	75	33.42	333	33.42	292	33.42	158	33.42	100	33.42	125
33.44	108	33.44	317	33.44	233	33.44	275	33.44	92	33.44	150
33.46	150	33.46	217	33.46	225	33.46	150	33.46	92	33.46	133
33.48	133	33.48	183	33.48	250	33.48	150	33.48	117	33.48	108
33.5	167	33.5	175	33.5	183	33.5	217	33.5	92	33.5	100
33.52	158	33.52	217	33.52	200	33.52	283	33.52	158	33.52	108
33.54	108	33.54	142	33.54	192	33.54	192	33.54	100	33.54	108
33.56	158	33.56	225	33.56	200	33.56	183	33.56	125	33.56	108
33.58	142	33.58	225	33.58	208	33.58	183	33.58	117	33.58	117
33.6	117	33.6	258	33.6	167	33.6	150	33.6	108	33.6	75
33.62	200	33.62	217	33.62	192	33.62	208	33.62	100	33.62	150
33.64	133	33.64	233	33.64	217	33.64	217	33.64	83	33.64	83
33.66	158	33.66	275	33.66	208	33.66	125	33.66	125	33.66	117
33.68	75	33.68	342	33.68	242	33.68	158	33.68	100	33.68	117
33.7	142	33.7	217	33.7	233	33.7	183	33.7	117	33.7	117
33.72	208	33.72	183	33.72	183	33.72	117	33.72	150	33.72	150
33.74	100	33.74	200	33.74	133	33.74	175	33.74	150	33.74	150
33.76	150	33.76	217	33.76	167	33.76	158	33.76	142	33.76	142
33.78	192	33.78	217	33.78	158	33.78	208	33.78	117	33.78	92
33.8	167	33.8	325	33.8	217	33.8	150	33.8	150	33.8	83
33.82	133	33.82	333	33.82	225	33.82	142	33.82	92	33.82	100
33.84	142	33.84	283	33.84	183	33.84	133	33.84	117	33.84	183
33.86	158	33.86	142	33.86	175	33.86	158	33.86	67	33.86	142
33.88	108	33.88	183	33.88	167	33.88	133	33.88	150	33.88	125
33.9	150	33.9	233	33.9	167	33.9	225	33.9	142	33.9	133
33.92	117	33.92	275	33.92	183	33.92	167	33.92	125	33.92	100
33.94	167	33.94	283	33.94	133	33.94	175	33.94	83	33.94	150
33.96	183	33.96	300	33.96	192	33.96	275	33.96	125	33.96	108
33.98	125	33.98	208	33.98	233	33.98	175	33.98	117	33.98	133
34	142	34	183	34	200	34	150	34	108	34	58
34.02	133	34.02	250	34.02	217	34.02	133	34.02	92	34.02	75
34.04	150	34.04	217	34.04	242	34.04	183	34.04	108	34.04	92
34.06	150	34.06	342	34.06	192	34.06	167	34.06	108	34.06	108
34.08	142	34.08	167	34.08	233	34.08	83	34.08	142	34.08	58
34.1	225	34.1	225	34.1	183	34.1	167	34.1	117	34.1	100
34.12	117	34.12	200	34.12	250	34.12	150	34.12	100	34.12	83
34.14	142	34.14	342	34.14	167	34.14	150	34.14	117	34.14	100
34.16	133	34.16	200	34.16	183	34.16	125	34.16	142	34.16	100
34.18	125	34.18	192	34.18	158	34.18	183	34.18	83	34.18	67
34.2	108	34.2	258	34.2	208	34.2	142	34.2	92	34.2	108
34.22	108	34.22	267	34.22	258	34.22	167	34.22	83	34.22	142
34.24	158	34.24	225	34.24	200	34.24	133	34.24	100	34.24	100
34.26	158	34.26	267	34.26	258	34.26	167	34.26	100	34.26	92
34.28	117	34.28	242	34.28	167	34.28	200	34.28	83	34.28	50
34.3	150	34.3	250	34.3	275	34.3	200	34.3	92	34.3	58
34.32	167	34.32	242	34.32	242	34.32	192	34.32	117	34.32	125
34.34	158	34.34	200	34.34	208	34.34	125	34.34	92	34.34	75
34.36	150	34.36	250	34.36	183	34.36	183	34.36	133	34.36	58
34.38	75	34.38	150	34.38	317	34.38	142	34.38	125	34.38	83
34.4	117	34.4	250	34.4	142	34.4	167	34.4	150	34.4	150
34.42	92	34.42	233	34.42	242	34.42	142	34.42	150	34.42	108
34.44	133	34.44	225	34.44	133	34.44	158	34.44	125	34.44	100
34.46	192	34.46	242	34.46	192	34.46	108	34.46	108	34.46	83
34.48	158	34.48	250	34.48	192	34.48	325	34.48	142	34.48	108
34.5	183	34.5	275	34.5	325	34.5	125	34.5	142	34.5	50
34.52	175	34.52	175	34.52	233	34.52	150	34.52	142	34.52	117
34.54	150	34.54	183	34.54	250	34.54	117	34.54	125	34.54	50
34.56	133	34.56	267	34.56	175	34.56	142	34.56	100	34.56	125
34.58	108	34.58	258	34.58	225	34.58	267	34.58	58	34.58	158
34.6	142	34.6	233	34.6	158	34.6	108	34.6	192	34.6	175
34.62	108	34.62	233	34.62	208	34.62	133	34.62	100	34.62	133
34.64	108	34.64	250	34.64	175	34.64	150	34.64	75	34.64	92
34.66	158	34.66	192	34.66	233	34.66	183	34.66	75	34.66	75
34.68	175	34.68	200	34.68	167	34.68	258	34.68	75	34.68	167
34.7	133	34.7	242	34.7	150	34.7	225	34.7	133	34.7	117
34.72	117	34.72	217	34.72	192	34.72	183	34.72	125	34.72	58
34.74	167	34.74	233	34.74	117	34.74	133	34.74	58	34.74	108
34.76	142	34.76	167	34.76	125	34.76	200	34.76	117	34.76	125
34.78	133	34.78	225	34.78	225	34.78	117	34.78	33	34.78	117
34.8	175	34.8	200	34.8	150	34.8	150	34.8	83	34.8	83
34.82	117	34.82	217	34.82	242	34.82	133	34.82	75	34.82	100
34.84	200	34.84	183	34.84	158	34.84	192	34.84	92	34.84	158
34.86	167	34.86	192	34.86	242	34.86	158	34.86	142	34.86	142
34.88	67	34.88	183	34.88	167	34.88	125	34.88	108	34.88	125
34.9	142	34.9	217	34.9	175	34.9	225	34.9	108	34.9	92
34.92	158	34.92	208	34.92	208	34.92	225	34.92	133	34.92	92
34.94	175	34.94	208	34.94	267	34.94	133	34.94	125	34.94	67
34.96	125	34.96	258	34.96	150	34.96	217	34.96	142	34.96	117
34.98	133	34.98	217	34.98	158	34.98	175	34.98	92	34.98	167
35	192	35	242	35	225	35	175	35	58	35	50
35.02	117	35.02	217	35.02	175	35.02	192	35.02	100	35.02	83
35.04	67	35.04	192	35.04	192	35.04	175	35.04	100	35.04	92
35.06	142	35.06	167	35.06	258	35.06	142	35.06	125	35.06	133
35.08	108	35.08	225	35.08	167	35.08	167	35.08	100	35.08	142
35.1	133	35.1	242	35.1	158	35.1	192	35.1	50	35.1	117
35.12	133	35.12	250	35.12	200	35.12	175	35.12	67	35.12	92
35.14	167	35.14	300	35.14	258	35.14	175	35.14	150	35.14	133
35.16	100	35.16	225	35.16	183	35.16	192	35.16	125	35.16	67
35.18	175	35.18	258	35.18	183	35.18	175	35.18	133	35.18	192
35.2	108	35.2	175	35.2	192	35.2	183	35.2	108	35.2	92
35.22	142	35.22	250	35.22	200	35.22	117	35.22	108	35.22	133
35.24	83	35.24	250	35.24	175	35.24	150	35.24	83	35.24	92
35.26	125	35.26	167	35.26	208	35.26	167	35.26	183	35.26	108
35.28	142	35.28	208	35.28	142	35.28	142	35.28	100	35.28	142
35.3	133	35.3	158	35.3	175	35.3	150	35.3	92	35.3	117
35.32	125	35.32	208	35.32	183	35.32	200	35.32	83	35.32	92
35.34	200	35.34	200	35.34	125	35.34	167	35.34	117	35.34	133
35.36	92	35.36	158	35.36	183	35.36	158	35.36	83	35.36	83
35.38	100	35.38	250	35.38	183	35.38	142	35.38	125	35.38	108
35.4	250	35.4	192	35.4	242	35.4	208	35.4	117	35.4	117
35.42	117	35.42	233	35.42	200	35.42	208	35.42	83	35.42	100
35.44	250	35.44	283	35.44	183	35.44	158	35.44	133	35.44	67
35.46	125	35.46	275	35.46	250	35.46	125	35.46	92	35.46	125
35.48	150	35.48	225	35.48	150	35.48	183	35.48	100	35.48	83
35.5	133	35.5	208	35.5	242	35.5	133	35.5	133	35.5	125
35.52	108	35.52	242	35.52	150	35.52	225	35.52	117	35.52	92
35.54	167	35.54	233	35.54	117	35.54	108	35.54	58	35.54	150
35.56	175	35.56	275	35.56	183	35.56	233	35.56	67	35.56	100
35.58	192	35.58	275	35.58	192	35.58	192	35.58	150	35.58	75
35.6	158	35.6	267	35.6	158	35.6	125	35.6	75	35.6	117
35.62	183	35.62	192	35.62	167	35.62	133	35.62	150	35.62	125
35.64	200	35.64	275	35.64	192	35.64	175	35.64	175	35.64	117
35.66	125	35.66	200	35.66	175	35.66	175	35.66	83	35.66	117
35.68	158	35.68	200	35.68	200	35.68	67	35.68	192	35.68	108
35.7	225	35.7	208	35.7	208	35.7	117	35.7	100	35.7	100
35.72	142	35.72	167	35.72	175	35.72	183	35.72	142	35.72	83
35.74	217	35.74	208	35.74	158	35.74	167	35.74	175	35.74	108
35.76	175	35.76	208	35.76	233	35.76	217	35.76	117	35.76	125
35.78	200	35.78	217	35.78	208	35.78	167	35.78	117	35.78	75
35.8	250	35.8	233	35.8	192	35.8	58	35.8	108	35.8	125
35.82	200	35.82	192	35.82	225	35.82	92	35.82	158	35.82	150
35.84	175	35.84	217	35.84	150	35.84	183	35.84	142	35.84	125
35.86	158	35.86	217	35.86	167	35.86	133	35.86	100	35.86	158
35.88	133	35.88	300	35.88	225	35.88	183	35.88	167	35.88	167
35.9	217	35.9	225	35.9	142	35.9	150	35.9	125	35.9	117
35.92	192	35.92	317	35.92	258	35.92	208	35.92	142	35.92	150
35.94	217	35.94	208	35.94	192	35.94	192	35.94	150	35.94	133
35.96	225	35.96	158	35.96	183	35.96	242	35.96	225	35.96	125
35.98	192	35.98	250	35.98	208	35.98	225	35.98	175	35.98	258
36	225	36	225	36	167	36	258	36	158	36	108
36.02	175	36.02	292	36.02	200	36.02	192	36.02	133	36.02	175
36.04	200	36.04	100	36.04	192	36.04	250	36.04	183	36.04	158
36.06	117	36.06	175	36.06	250	36.06	233	36.06	192	36.06	192
36.08	183	36.08	208	36.08	225	36.08	225	36.08	175	36.08	133
36.1	283	36.1	242	36.1	200	36.1	250	36.1	258	36.1	183
36.12	258	36.12	200	36.12	192	36.12	183	36.12	183	36.12	183
36.14	300	36.14	208	36.14	233	36.14	150	36.14	150	36.14	92
36.16	250	36.16	208	36.16	208	36.16	217	36.16	192	36.16	317
36.18	333	36.18	275	36.18	275	36.18	233	36.18	267	36.18	208
36.2	292	36.2	267	36.2	225	36.2	242	36.2	233	36.2	175
36.22	292	36.22	275	36.22	150	36.22	258	36.22	175	36.22	158
36.24	350	36.24	300	36.24	250	36.24	308	36.24	308	36.24	108
36.26	367	36.26	208	36.26	250	36.26	283	36.26	267	36.26	217
36.28	325	36.28	308	36.28	183	36.28	275	36.28	242	36.28	183
36.3	300	36.3	342	36.3	233	36.3	292	36.3	208	36.3	142
36.32	333	36.32	225	36.32	208	36.32	267	36.32	250	36.32	242
36.34	392	36.34	283	36.34	292	36.34	358	36.34	183	36.34	275
36.36	317	36.36	300	36.36	300	36.36	317	36.36	333	36.36	250
36.38	308	36.38	250	36.38	400	36.38	267	36.38	300	36.38	192
36.4	383	36.4	342	36.4	392	36.4	400	36.4	450	36.4	192
36.42	383	36.42	317	36.42	317	36.42	275	36.42	333	36.42	258
36.44	567	36.44	333	36.44	375	36.44	367	36.44	475	36.44	300
36.46	467	36.46	450	36.46	333	36.46	283	36.46	525	36.46	317
36.48	533	36.48	325	36.48	333	36.48	458	36.48	442	36.48	258
36.5	500	36.5	467	36.5	317	36.5	383	36.5	542	36.5	367
36.52	567	36.52	500	36.52	383	36.52	492	36.52	667	36.52	433
36.54	575	36.54	342	36.54	433	36.54	542	36.54	642	36.54	450
36.56	675	36.56	458	36.56	433	36.56	383	36.56	617	36.56	583
36.58	717	36.58	500	36.58	608	36.58	483	36.58	858	36.58	433
36.6	658	36.6	592	36.6	508	36.6	625	36.6	817	36.6	567
36.62	717	36.62	542	36.62	608	36.62	617	36.62	742	36.62	508
36.64	783	36.64	600	36.64	650	36.64	675	36.64	850	36.64	575
36.66	975	36.66	675	36.66	842	36.66	883	36.66	1050	36.66	625
36.68	983	36.68	858	36.68	800	36.68	908	36.68	1075	36.68	800
36.7	1083	36.7	783	36.7	1017	36.7	958	36.7	1325	36.7	833
36.72	1042	36.72	1150	36.72	942	36.72	1158	36.72	1300	36.72	800
36.74	1192	36.74	1025	36.74	1167	36.74	1250	36.74	1592	36.74	1100
36.76	1133	36.76	1433	36.76	1492	36.76	1392	36.76	1767	36.76	1333
36.78	1200	36.78	1558	36.78	1550	36.78	1483	36.78	1917	36.78	1392
36.8	1342	36.8	1617	36.8	1500	36.8	1458	36.8	2125	36.8	1650
36.82	1342	36.82	1958	36.82	2000	36.82	1783	36.82	2217	36.82	1917
36.84	1333	36.84	2050	36.84	2267	36.84	2225	36.84	2267	36.84	2433
36.86	1208	36.86	2100	36.86	2358	36.86	2333	36.86	2000	36.86	2608
36.88	1258	36.88	2042	36.88	2258	36.88	2500	36.88	1958	36.88	2883
36.9	1350	36.9	1908	36.9	2200	36.9	2267	36.9	1733	36.9	3383
36.92	1375	36.92	1583	36.92	2075	36.92	2525	36.92	1625	36.92	3075
36.94	1208	36.94	1308	36.94	1833	36.94	2275	36.94	1517	36.94	2992
36.96	1192	36.96	1225	36.96	1708	36.96	2233	36.96	1175	36.96	2958
36.98	1333	36.98	1008	36.98	1650	36.98	1792	36.98	892	36.98	2583
37	1208	37	817	37	1125	37	1808	37	883	37	2342
37.02	1283	37.02	592	37.02	883	37.02	1450	37.02	800	37.02	1933
37.04	1092	37.04	533	37.04	775	37.04	1300	37.04	633	37.04	1717
37.06	1008	37.06	450	37.06	642	37.06	1117	37.06	658	37.06	1450
37.08	1000	37.08	517	37.08	542	37.08	1067	37.08	592	37.08	1308
37.1	883	37.1	375	37.1	433	37.1	725	37.1	592	37.1	1158
37.12	950	37.12	408	37.12	425	37.12	683	37.12	450	37.12	725
37.14	1017	37.14	367	37.14	450	37.14	708	37.14	450	37.14	808
37.16	867	37.16	292	37.16	383	37.16	533	37.16	408	37.16	625
37.18	900	37.18	292	37.18	375	37.18	550	37.18	383	37.18	625
37.2	858	37.2	358	37.2	408	37.2	483	37.2	467	37.2	433
37.22	683	37.22	142	37.22	292	37.22	467	37.22	258	37.22	333
37.24	700	37.24	267	37.24	350	37.24	367	37.24	250	37.24	408
37.26	583	37.26	258	37.26	325	37.26	342	37.26	258	37.26	433
37.28	575	37.28	325	37.28	308	37.28	333	37.28	225	37.28	392
37.3	567	37.3	242	37.3	258	37.3	325	37.3	267	37.3	358
37.32	492	37.32	275	37.32	342	37.32	308	37.32	242	37.32	300
37.34	475	37.34	225	37.34	275	37.34	342	37.34	200	37.34	292
37.36	442	37.36	358	37.36	367	37.36	342	37.36	233	37.36	250
37.38	292	37.38	225	37.38	225	37.38	275	37.38	192	37.38	325
37.4	350	37.4	317	37.4	233	37.4	275	37.4	133	37.4	275
37.42	300	37.42	192	37.42	192	37.42	317	37.42	167	37.42	183
37.44	317	37.44	300	37.44	267	37.44	200	37.44	225	37.44	133
37.46	375	37.46	183	37.46	258	37.46	267	37.46	258	37.46	158
37.48	425	37.48	217	37.48	183	37.48	283	37.48	183	37.48	217
37.5	283	37.5	200	37.5	258	37.5	292	37.5	133	37.5	208
37.52	383	37.52	175	37.52	167	37.52	200	37.52	183	37.52	142
37.54	333	37.54	167	37.54	192	37.54	183	37.54	175	37.54	242
37.56	242	37.56	175	37.56	192	37.56	217	37.56	100	37.56	142
37.58	275	37.58	258	37.58	200	37.58	242	37.58	183	37.58	175
37.6	325	37.6	242	37.6	167	37.6	175	37.6	158	37.6	142
37.62	250	37.62	217	37.62	242	37.62	167	37.62	125	37.62	158
37.64	200	37.64	183	37.64	133	37.64	233	37.64	133	37.64	167
37.66	225	37.66	208	37.66	175	37.66	217	37.66	158	37.66	200
37.68	183	37.68	200	37.68	258	37.68	167	37.68	117	37.68	133
37.7	250	37.7	217	37.7	158	37.7	167	37.7	83	37.7	142
37.72	242	37.72	233	37.72	192	37.72	200	37.72	150	37.72	175
37.74	258	37.74	208	37.74	142	37.74	142	37.74	50	37.74	125
37.76	267	37.76	208	37.76	167	37.76	183	37.76	142	37.76	108
37.78	200	37.78	200	37.78	183	37.78	142	37.78	117	37.78	167
37.8	142	37.8	108	37.8	267	37.8	175	37.8	108	37.8	158
37.82	258	37.82	192	37.82	133	37.82	150	37.82	158	37.82	150
37.84	242	37.84	175	37.84	175	37.84	133	37.84	108	37.84	175
37.86	200	37.86	200	37.86	192	37.86	158	37.86	133	37.86	100
37.88	183	37.88	217	37.88	142	37.88	233	37.88	125	37.88	133
37.9	150	37.9	233	37.9	183	37.9	158	37.9	108	37.9	150
37.92	250	37.92	150	37.92	183	37.92	183	37.92	92	37.92	117
37.94	175	37.94	183	37.94	208	37.94	175	37.94	175	37.94	133
37.96	117	37.96	167	37.96	292	37.96	175	37.96	133	37.96	100
37.98	150	37.98	225	37.98	167	37.98	133	37.98	175	37.98	125
38	183	38	225	38	158	38	150	38	158	38	108
38.02	267	38.02	175	38.02	150	38.02	133	38.02	183	38.02	83
38.04	175	38.04	183	38.04	200	38.04	175	38.04	100	38.04	125
38.06	192	38.06	225	38.06	167	38.06	183	38.06	92	38.06	92
38.08	142	38.08	158	38.08	200	38.08	100	38.08	125	38.08	92
38.1	175	38.1	175	38.1	225	38.1	183	38.1	100	38.1	142
38.12	183	38.12	217	38.12	167	38.12	167	38.12	108	38.12	83
38.14	200	38.14	167	38.14	250	38.14	167	38.14	208	38.14	42
38.16	192	38.16	233	38.16	167	38.16	158	38.16	150	38.16	150
38.18	192	38.18	133	38.18	192	38.18	142	38.18	142	38.18	100
38.2	158	38.2	233	38.2	192	38.2	150	38.2	58	38.2	142
38.22	200	38.22	167	38.22	208	38.22	158	38.22	142	38.22	183
38.24	167	38.24	117	38.24	167	38.24	108	38.24	175	38.24	108
38.26	175	38.26	175	38.26	167	38.26	142	38.26	142	38.26	75
38.28	167	38.28	225	38.28	175	38.28	158	38.28	283	38.28	158
38.3	150	38.3	175	38.3	183	38.3	192	38.3	75	38.3	175
38.32	192	38.32	175	38.32	150	38.32	142	38.32	133	38.32	217
38.34	208	38.34	275	38.34	158	38.34	242	38.34	92	38.34	150
38.36	225	38.36	225	38.36	258	38.36	167	38.36	175	38.36	158
38.38	133	38.38	275	38.38	175	38.38	183	38.38	183	38.38	158
38.4	133	38.4	192	38.4	100	38.4	150	38.4	275	38.4	142
38.42	242	38.42	250	38.42	200	38.42	225	38.42	150	38.42	125
38.44	192	38.44	317	38.44	242	38.44	192	38.44	225	38.44	175
38.46	233	38.46	375	38.46	342	38.46	325	38.46	208	38.46	217
38.48	192	38.48	308	38.48	283	38.48	275	38.48	242	38.48	192
38.5	167	38.5	342	38.5	267	38.5	217	38.5	292	38.5	300
38.52	233	38.52	350	38.52	308	38.52	275	38.52	342	38.52	183
38.54	158	38.54	333	38.54	283	38.54	267	38.54	225	38.54	292
38.56	258	38.56	383	38.56	358	38.56	258	38.56	217	38.56	342
38.58	175	38.58	358	38.58	442	38.58	300	38.58	308	38.58	275
38.6	242	38.6	333	38.6	383	38.6	275	38.6	167	38.6	467
38.62	183	38.62	283	38.62	283	38.62	375	38.62	267	38.62	442
38.64	183	38.64	350	38.64	217	38.64	333	38.64	200	38.64	300
38.66	192	38.66	250	38.66	267	38.66	283	38.66	142	38.66	267
38.68	233	38.68	308	38.68	267	38.68	283	38.68	150	38.68	258
38.7	167	38.7	217	38.7	250	38.7	317	38.7	183	38.7	292
38.72	167	38.72	208	38.72	167	38.72	167	38.72	158	38.72	217
38.74	192	38.74	167	38.74	217	38.74	175	38.74	167	38.74	133
38.76	158	38.76	275	38.76	217	38.76	183	38.76	133	38.76	225
38.78	250	38.78	158	38.78	175	38.78	300	38.78	117	38.78	192
38.8	233	38.8	192	38.8	175	38.8	200	38.8	167	38.8	100
38.82	133	38.82	250	38.82	192	38.82	217	38.82	142	38.82	167
38.84	208	38.84	83	38.84	175	38.84	117	38.84	108	38.84	142
38.86	142	38.86	208	38.86	167	38.86	242	38.86	100	38.86	125
38.88	125	38.88	175	38.88	258	38.88	217	38.88	58	38.88	192
38.9	192	38.9	125	38.9	183	38.9	208	38.9	133	38.9	108
38.92	167	38.92	175	38.92	133	38.92	117	38.92	67	38.92	100
38.94	167	38.94	150	38.94	250	38.94	133	38.94	158	38.94	83
38.96	158	38.96	142	38.96	100	38.96	167	38.96	117	38.96	92
38.98	167	38.98	192	38.98	142	38.98	167	38.98	92	38.98	133
39	117	39	183	39	183	39	175	39	75	39	200
39.02	133	39.02	183	39.02	158	39.02	192	39.02	92	39.02	83
39.04	183	39.04	175	39.04	133	39.04	225	39.04	125	39.04	108
39.06	117	39.06	192	39.06	183	39.06	142	39.06	50	39.06	108
39.08	75	39.08	183	39.08	233	39.08	150	39.08	58	39.08	108
39.1	108	39.1	192	39.1	142	39.1	158	39.1	58	39.1	133
39.12	125	39.12	150	39.12	125	39.12	133	39.12	75	39.12	100
39.14	183	39.14	142	39.14	117	39.14	108	39.14	58	39.14	92
39.16	142	39.16	167	39.16	158	39.16	142	39.16	108	39.16	67
39.18	58	39.18	142	39.18	125	39.18	133	39.18	92	39.18	92
39.2	142	39.2	133	39.2	117	39.2	150	39.2	142	39.2	117
39.22	92	39.22	183	39.22	117	39.22	67	39.22	92	39.22	83
39.24	108	39.24	225	39.24	175	39.24	217	39.24	108	39.24	108
39.26	208	39.26	92	39.26	125	39.26	125	39.26	100	39.26	83
39.28	125	39.28	133	39.28	133	39.28	117	39.28	75	39.28	92
39.3	58	39.3	225	39.3	142	39.3	133	39.3	125	39.3	83
39.32	92	39.32	200	39.32	167	39.32	133	39.32	108	39.32	50
39.34	108	39.34	192	39.34	208	39.34	108	39.34	67	39.34	92
39.36	100	39.36	217	39.36	183	39.36	133	39.36	92	39.36	100
39.38	100	39.38	150	39.38	175	39.38	142	39.38	83	39.38	83
39.4	100	39.4	150	39.4	183	39.4	75	39.4	50	39.4	42
39.42	67	39.42	175	39.42	183	39.42	125	39.42	83	39.42	92
39.44	100	39.44	200	39.44	100	39.44	158	39.44	67	39.44	83
39.46	92	39.46	175	39.46	183	39.46	75	39.46	83	39.46	33
39.48	100	39.48	175	39.48	192	39.48	92	39.48	75	39.48	58
39.5	142	39.5	125	39.5	142	39.5	100	39.5	100	39.5	67
39.52	58	39.52	192	39.52	158	39.52	167	39.52	92	39.52	67
39.54	133	39.54	142	39.54	108	39.54	133	39.54	67	39.54	108
39.56	108	39.56	225	39.56	133	39.56	133	39.56	58	39.56	58
39.58	125	39.58	217	39.58	150	39.58	100	39.58	75	39.58	83
39.6	92	39.6	183	39.6	167	39.6	117	39.6	117	39.6	150
39.62	150	39.62	158	39.62	117	39.62	158	39.62	83	39.62	75
39.64	83	39.64	233	39.64	217	39.64	125	39.64	150	39.64	42
39.66	67	39.66	192	39.66	150	39.66	108	39.66	58	39.66	58
39.68	100	39.68	100	39.68	158	39.68	133	39.68	92	39.68	125
39.7	167	39.7	192	39.7	175	39.7	108	39.7	75	39.7	92
39.72	83	39.72	117	39.72	208	39.72	100	39.72	50	39.72	100
39.74	125	39.74	108	39.74	167	39.74	92	39.74	75	39.74	92
39.76	125	39.76	208	39.76	167	39.76	108	39.76	100	39.76	67
39.78	108	39.78	158	39.78	117	39.78	92	39.78	67	39.78	117
39.8	108	39.8	250	39.8	150	39.8	167	39.8	92	39.8	108
39.82	125	39.82	167	39.82	75	39.82	100	39.82	92	39.82	42
39.84	150	39.84	233	39.84	92	39.84	133	39.84	83	39.84	100
39.86	108	39.86	133	39.86	108	39.86	125	39.86	100	39.86	150
39.88	75	39.88	133	39.88	175	39.88	83	39.88	100	39.88	42
39.9	83	39.9	158	39.9	175	39.9	117	39.9	33	39.9	92
39.92	58	39.92	167	39.92	150	39.92	150	39.92	100	39.92	92
39.94	67	39.94	200	39.94	108	39.94	117	39.94	58	39.94	75
39.96	50	39.96	208	39.96	92	39.96	100	39.96	83	39.96	83
39.98	83	39.98	150	39.98	192	39.98	125	39.98	50	39.98	108
40	67	40	208	40	200	40	125	40	67	40	75
40.02	75	40.02	225	40.02	175	40.02	100	40.02	50	40.02	92
40.04	133	40.04	200	40.04	92	40.04	100	40.04	83	40.04	125
40.06	133	40.06	142	40.06	92	40.06	133	40.06	108	40.06	133
40.08	100	40.08	142	40.08	167	40.08	125	40.08	25	40.08	158
40.1	75	40.1	200	40.1	158	40.1	158	40.1	100	40.1	75
40.12	58	40.12	242	40.12	133	40.12	100	40.12	92	40.12	92
40.14	75	40.14	142	40.14	142	40.14	183	40.14	75	40.14	58
40.16	83	40.16	125	40.16	192	40.16	100	40.16	100	40.16	125
40.18	100	40.18	225	40.18	242	40.18	92	40.18	92	40.18	75
40.2	92	40.2	183	40.2	158	40.2	133	40.2	108	40.2	75
40.22	100	40.22	100	40.22	75	40.22	92	40.22	67	40.22	92
40.24	108	40.24	158	40.24	125	40.24	142	40.24	67	40.24	108
40.26	117	40.26	208	40.26	167	40.26	117	40.26	108	40.26	58
40.28	75	40.28	167	40.28	92	40.28	150	40.28	50	40.28	67
40.3	133	40.3	183	40.3	125	40.3	133	40.3	58	40.3	100
40.32	108	40.32	200	40.32	200	40.32	133	40.32	108	40.32	117
40.34	83	40.34	225	40.34	125	40.34	100	40.34	75	40.34	75
40.36	92	40.36	192	40.36	233	40.36	125	40.36	58	40.36	67
40.38	100	40.38	167	40.38	150	40.38	42	40.38	67	40.38	50
40.4	100	40.4	208	40.4	108	40.4	100	40.4	50	40.4	117
40.42	92	40.42	192	40.42	108	40.42	117	40.42	108	40.42	50
40.44	133	40.44	142	40.44	100	40.44	108	40.44	58	40.44	58
40.46	100	40.46	175	40.46	192	40.46	125	40.46	75	40.46	83
40.48	92	40.48	167	40.48	208	40.48	133	40.48	42	40.48	67
40.5	150	40.5	150	40.5	225	40.5	100	40.5	92	40.5	58
40.52	67	40.52	192	40.52	108	40.52	125	40.52	125	40.52	58
40.54	108	40.54	167	40.54	142	40.54	133	40.54	92	40.54	67
40.56	100	40.56	167	40.56	150	40.56	150	40.56	42	40.56	83
40.58	92	40.58	200	40.58	192	40.58	100	40.58	133	40.58	67
40.6	100	40.6	217	40.6	150	40.6	117	40.6	117	40.6	100
40.62	67	40.62	200	40.62	133	40.62	142	40.62	83	40.62	67
40.64	75	40.64	158	40.64	233	40.64	175	40.64	58	40.64	67
40.66	100	40.66	142	40.66	133	40.66	142	40.66	83	40.66	58
40.68	67	40.68	167	40.68	133	40.68	133	40.68	75	40.68	108
40.7	92	40.7	125	40.7	183	40.7	83	40.7	75	40.7	100
40.72	92	40.72	150	40.72	117	40.72	142	40.72	25	40.72	100
40.74	108	40.74	133	40.74	142	40.74	92	40.74	92	40.74	83
40.76	142	40.76	150	40.76	133	40.76	192	40.76	92	40.76	92
40.78	67	40.78	225	40.78	233	40.78	125	40.78	83	40.78	67
40.8	83	40.8	158	40.8	117	40.8	108	40.8	75	40.8	58
40.82	58	40.82	175	40.82	108	40.82	125	40.82	50	40.82	117
40.84	117	40.84	183	40.84	125	40.84	175	40.84	75	40.84	100
40.86	108	40.86	142	40.86	150	40.86	92	40.86	92	40.86	133
40.88	83	40.88	158	40.88	225	40.88	142	40.88	67	40.88	167
40.9	133	40.9	133	40.9	142	40.9	158	40.9	125	40.9	92
40.92	75	40.92	200	40.92	142	40.92	75	40.92	100	40.92	58
40.94	67	40.94	175	40.94	192	40.94	117	40.94	58	40.94	108
40.96	67	40.96	175	40.96	100	40.96	142	40.96	92	40.96	75
40.98	33	40.98	142	40.98	158	40.98	167	40.98	67	40.98	125
41	108	41	175	41	83	41	100	41	108	41	58
41.02	92	41.02	183	41.02	92	41.02	125	41.02	75	41.02	83
41.04	67	41.04	225	41.04	167	41.04	50	41.04	75	41.04	100
41.06	142	41.06	175	41.06	133	41.06	67	41.06	108	41.06	75
41.08	92	41.08	250	41.08	158	41.08	150	41.08	75	41.08	75
41.1	83	41.1	117	41.1	217	41.1	175	41.1	50	41.1	50
41.12	125	41.12	167	41.12	133	41.12	108	41.12	100	41.12	75
41.14	83	41.14	217	41.14	175	41.14	83	41.14	58	41.14	75
41.16	133	41.16	200	41.16	125	41.16	208	41.16	58	41.16	58
41.18	92	41.18	108	41.18	142	41.18	158	41.18	58	41.18	167
41.2	42	41.2	142	41.2	175	41.2	150	41.2	58	41.2	25
41.22	117	41.22	142	41.22	183	41.22	108	41.22	50	41.22	83
41.24	25	41.24	167	41.24	150	41.24	75	41.24	75	41.24	58
41.26	100	41.26	225	41.26	133	41.26	133	41.26	100	41.26	100
41.28	67	41.28	175	41.28	217	41.28	100	41.28	58	41.28	92
41.3	117	41.3	192	41.3	142	41.3	50	41.3	58	41.3	67
41.32	58	41.32	175	41.32	133	41.32	25	41.32	108	41.32	50
41.34	92	41.34	158	41.34	150	41.34	225	41.34	75	41.34	67
41.36	100	41.36	100	41.36	133	41.36	167	41.36	92	41.36	92
41.38	75	41.38	158	41.38	167	41.38	67	41.38	67	41.38	92
41.4	83	41.4	200	41.4	117	41.4	75	41.4	75	41.4	25
41.42	142	41.42	208	41.42	183	41.42	100	41.42	58	41.42	92
41.44	83	41.44	150	41.44	108	41.44	108	41.44	58	41.44	142
41.46	67	41.46	142	41.46	200	41.46	92	41.46	92	41.46	142
41.48	50	41.48	208	41.48	117	41.48	125	41.48	67	41.48	117
41.5	100	41.5	150	41.5	150	41.5	133	41.5	83	41.5	58
41.52	83	41.52	150	41.52	175	41.52	117	41.52	92	41.52	58
41.54	125	41.54	200	41.54	175	41.54	133	41.54	83	41.54	50
41.56	75	41.56	100	41.56	142	41.56	100	41.56	108	41.56	83
41.58	67	41.58	158	41.58	200	41.58	108	41.58	58	41.58	92
41.6	67	41.6	183	41.6	150	41.6	150	41.6	100	41.6	100
41.62	100	41.62	225	41.62	150	41.62	133	41.62	125	41.62	158
41.64	108	41.64	133	41.64	192	41.64	167	41.64	92	41.64	75
41.66	100	41.66	183	41.66	142	41.66	125	41.66	83	41.66	100
41.68	92	41.68	208	41.68	125	41.68	117	41.68	92	41.68	117
41.7	117	41.7	133	41.7	158	41.7	100	41.7	25	41.7	83
41.72	167	41.72	175	41.72	142	41.72	58	41.72	100	41.72	33
41.74	75	41.74	100	41.74	192	41.74	158	41.74	75	41.74	75
41.76	83	41.76	183	41.76	158	41.76	142	41.76	75	41.76	58
41.78	83	41.78	225	41.78	175	41.78	158	41.78	58	41.78	108
41.8	75	41.8	200	41.8	100	41.8	83	41.8	67	41.8	83
41.82	92	41.82	158	41.82	175	41.82	167	41.82	83	41.82	67
41.84	50	41.84	233	41.84	108	41.84	133	41.84	92	41.84	117
41.86	133	41.86	200	41.86	150	41.86	92	41.86	42	41.86	100
41.88	75	41.88	200	41.88	100	41.88	142	41.88	92	41.88	100
41.9	142	41.9	175	41.9	125	41.9	142	41.9	108	41.9	92
41.92	67	41.92	167	41.92	100	41.92	108	41.92	117	41.92	117
41.94	117	41.94	217	41.94	125	41.94	125	41.94	125	41.94	100
41.96	100	41.96	175	41.96	175	41.96	142	41.96	83	41.96	67
41.98	67	41.98	175	41.98	117	41.98	108	41.98	25	41.98	58
42	67	42	217	42	200	42	167	42	117	42	58
42.02	108	42.02	233	42.02	183	42.02	200	42.02	33	42.02	67
42.04	67	42.04	233	42.04	100	42.04	117	42.04	117	42.04	92
42.06	100	42.06	175	42.06	167	42.06	125	42.06	42	42.06	100
42.08	75	42.08	208	42.08	150	42.08	67	42.08	67	42.08	100
42.1	67	42.1	192	42.1	158	42.1	125	42.1	75	42.1	42
42.12	92	42.12	167	42.12	125	42.12	100	42.12	25	42.12	75
42.14	100	42.14	142	42.14	125	42.14	117	42.14	58	42.14	83
42.16	142	42.16	142	42.16	125	42.16	100	42.16	67	42.16	75
42.18	42	42.18	175	42.18	167	42.18	83	42.18	50	42.18	17
42.2	75	42.2	200	42.2	150	42.2	133	42.2	108	42.2	150
42.22	92	42.22	208	42.22	150	42.22	67	42.22	83	42.22	58
42.24	83	42.24	167	42.24	117	42.24	108	42.24	42	42.24	92
42.26	92	42.26	150	42.26	150	42.26	100	42.26	50	42.26	33
42.28	75	42.28	150	42.28	208	42.28	167	42.28	75	42.28	33
42.3	150	42.3	242	42.3	125	42.3	150	42.3	92	42.3	67
42.32	92	42.32	192	42.32	158	42.32	100	42.32	42	42.32	67
42.34	75	42.34	158	42.34	183	42.34	125	42.34	67	42.34	83
42.36	100	42.36	208	42.36	225	42.36	150	42.36	108	42.36	67
42.38	117	42.38	142	42.38	167	42.38	158	42.38	42	42.38	67
42.4	117	42.4	300	42.4	133	42.4	125	42.4	83	42.4	92
42.42	100	42.42	233	42.42	117	42.42	125	42.42	108	42.42	117
42.44	150	42.44	200	42.44	150	42.44	167	42.44	42	42.44	50
42.46	108	42.46	250	42.46	92	42.46	167	42.46	75	42.46	125
42.48	108	42.48	167	42.48	150	42.48	150	42.48	100	42.48	67
42.5	100	42.5	100	42.5	192	42.5	175	42.5	50	42.5	108
42.52	92	42.52	175	42.52	100	42.52	133	42.52	67	42.52	75
42.54	100	42.54	217	42.54	192	42.54	125	42.54	92	42.54	75
42.56	92	42.56	142	42.56	117	42.56	150	42.56	83	42.56	125
42.58	125	42.58	183	42.58	208	42.58	92	42.58	108	42.58	67
42.6	117	42.6	150	42.6	150	42.6	83	42.6	58	42.6	117
42.62	83	42.62	183	42.62	200	42.62	58	42.62	67	42.62	83
42.64	92	42.64	208	42.64	208	42.64	92	42.64	117	42.64	75
42.66	83	42.66	200	42.66	142	42.66	150	42.66	100	42.66	67
42.68	50	42.68	200	42.68	117	42.68	100	42.68	67	42.68	125
42.7	75	42.7	142	42.7	108	42.7	58	42.7	100	42.7	42
42.72	117	42.72	175	42.72	92	42.72	125	42.72	67	42.72	92
42.74	92	42.74	158	42.74	108	42.74	100	42.74	100	42.74	92
42.76	75	42.76	183	42.76	225	42.76	117	42.76	100	42.76	92
42.78	58	42.78	150	42.78	142	42.78	75	42.78	92	42.78	83
42.8	92	42.8	158	42.8	183	42.8	75	42.8	125	42.8	83
42.82	58	42.82	150	42.82	217	42.82	142	42.82	125	42.82	83
42.84	75	42.84	183	42.84	133	42.84	92	42.84	33	42.84	83
42.86	108	42.86	300	42.86	83	42.86	58	42.86	150	42.86	108
42.88	75	42.88	275	42.88	158	42.88	125	42.88	108	42.88	108
42.9	125	42.9	175	42.9	117	42.9	125	42.9	75	42.9	108
42.92	42	42.92	150	42.92	158	42.92	175	42.92	50	42.92	92
42.94	67	42.94	142	42.94	175	42.94	150	42.94	50	42.94	50
42.96	83	42.96	150	42.96	183	42.96	117	42.96	83	42.96	142
42.98	125	42.98	142	42.98	125	42.98	117	42.98	67	42.98	75
43	67	43	142	43	142	43	58	43	50	43	67
43.02	108	43.02	200	43.02	133	43.02	133	43.02	58	43.02	42
43.04	58	43.04	108	43.04	142	43.04	83	43.04	92	43.04	92
43.06	83	43.06	192	43.06	92	43.06	142	43.06	50	43.06	83
43.08	83	43.08	200	43.08	183	43.08	108	43.08	92	43.08	83
43.1	50	43.1	217	43.1	142	43.1	167	43.1	58	43.1	50
43.12	133	43.12	158	43.12	167	43.12	117	43.12	33	43.12	58
43.14	67	43.14	208	43.14	125	43.14	108	43.14	67	43.14	100
43.16	58	43.16	200	43.16	117	43.16	150	43.16	100	43.16	83
43.18	92	43.18	217	43.18	125	43.18	150	43.18	42	43.18	50
43.2	92	43.2	183	43.2	92	43.2	100	43.2	100	43.2	33
43.22	133	43.22	150	43.22	108	43.22	133	43.22	67	43.22	58
43.24	83	43.24	125	43.24	108	43.24	117	43.24	117	43.24	58
43.26	192	43.26	208	43.26	150	43.26	117	43.26	125	43.26	58
43.28	108	43.28	125	43.28	92	43.28	158	43.28	58	43.28	167
43.3	100	43.3	125	43.3	117	43.3	108	43.3	83	43.3	58
43.32	92	43.32	125	43.32	100	43.32	125	43.32	67	43.32	83
43.34	75	43.34	100	43.34	125	43.34	142	43.34	50	43.34	108
43.36	133	43.36	167	43.36	117	43.36	167	43.36	58	43.36	100
43.38	117	43.38	150	43.38	175	43.38	108	43.38	108	43.38	67
43.4	67	43.4	167	43.4	92	43.4	142	43.4	42	43.4	117
43.42	125	43.42	150	43.42	192	43.42	133	43.42	92	43.42	58
43.44	142	43.44	92	43.44	175	43.44	133	43.44	108	43.44	67
43.46	58	43.46	142	43.46	167	43.46	108	43.46	92	43.46	117
43.48	83	43.48	150	43.48	108	43.48	58	43.48	92	43.48	58
43.5	92	43.5	208	43.5	125	43.5	133	43.5	75	43.5	108
43.52	117	43.52	192	43.52	158	43.52	183	43.52	42	43.52	67
43.54	83	43.54	158	43.54	142	43.54	192	43.54	50	43.54	58
43.56	83	43.56	158	43.56	100	43.56	200	43.56	92	43.56	92
43.58	83	43.58	150	43.58	133	43.58	175	43.58	92	43.58	108
43.6	108	43.6	292	43.6	133	43.6	117	43.6	75	43.6	83
43.62	92	43.62	167	43.62	108	43.62	133	43.62	133	43.62	50
43.64	50	43.64	225	43.64	150	43.64	108	43.64	125	43.64	67
43.66	83	43.66	167	43.66	175	43.66	125	43.66	108	43.66	133
43.68	133	43.68	200	43.68	142	43.68	83	43.68	117	43.68	58
43.7	67	43.7	225	43.7	225	43.7	183	43.7	67	43.7	75
43.72	125	43.72	200	43.72	175	43.72	75	43.72	58	43.72	92
43.74	117	43.74	242	43.74	108	43.74	108	43.74	100	43.74	108
43.76	83	43.76	200	43.76	92	43.76	83	43.76	108	43.76	67
43.78	125	43.78	133	43.78	150	43.78	150	43.78	83	43.78	108
43.8	117	43.8	200	43.8	208	43.8	92	43.8	117	43.8	100
43.82	83	43.82	208	43.82	133	43.82	100	43.82	83	43.82	108
43.84	142	43.84	175	43.84	175	43.84	108	43.84	100	43.84	125
43.86	142	43.86	167	43.86	192	43.86	117	43.86	92	43.86	100
43.88	117	43.88	192	43.88	192	43.88	150	43.88	83	43.88	92
43.9	108	43.9	200	43.9	158	43.9	167	43.9	17	43.9	150
43.92	108	43.92	192	43.92	117	43.92	200	43.92	108	43.92	133
43.94	150	43.94	142	43.94	142	43.94	117	43.94	125	43.94	167
43.96	125	43.96	200	43.96	142	43.96	200	43.96	108	43.96	58
43.98	83	43.98	133	43.98	183	43.98	142	43.98	108	43.98	67
44	67	44	217	44	133	44	117	44	108	44	158
44.02	108	44.02	217	44.02	142	44.02	117	44.02	133	44.02	100
44.04	133	44.04	200	44.04	117	44.04	100	44.04	125	44.04	83
44.06	83	44.06	183	44.06	175	44.06	133	44.06	108	44.06	100
44.08	108	44.08	183	44.08	183	44.08	150	44.08	58	44.08	125
44.1	167	44.1	158	44.1	158	44.1	125	44.1	133	44.1	100
44.12	150	44.12	217	44.12	117	44.12	150	44.12	167	44.12	108
44.14	125	44.14	300	44.14	183	44.14	225	44.14	108	44.14	117
44.16	117	44.16	183	44.16	150	44.16	183	44.16	158	44.16	83
44.18	158	44.18	158	44.18	108	44.18	142	44.18	92	44.18	108
44.2	125	44.2	183	44.2	150	44.2	92	44.2	142	44.2	108
44.22	83	44.22	125	44.22	158	44.22	100	44.22	108	44.22	92
44.24	133	44.24	183	44.24	200	44.24	142	44.24	217	44.24	92
44.26	50	44.26	200	44.26	258	44.26	150	44.26	117	44.26	67
44.28	183	44.28	133	44.28	133	44.28	92	44.28	142	44.28	75
44.3	167	44.3	158	44.3	125	44.3	142	44.3	167	44.3	58
44.32	183	44.32	225	44.32	183	44.32	117	44.32	142	44.32	167
44.34	183	44.34	233	44.34	175	44.34	183	44.34	133	44.34	100
44.36	167	44.36	250	44.36	233	44.36	150	44.36	117	44.36	142
44.38	117	44.38	250	44.38	150	44.38	100	44.38	167	44.38	142
44.4	108	44.4	167	44.4	208	44.4	167	44.4	167	44.4	200
44.42	158	44.42	233	44.42	183	44.42	167	44.42	167	44.42	142
44.44	142	44.44	208	44.44	208	44.44	175	44.44	167	44.44	117
44.46	225	44.46	208	44.46	217	44.46	175	44.46	192	44.46	142
44.48	183	44.48	225	44.48	208	44.48	183	44.48	158	44.48	200
44.5	183	44.5	292	44.5	167	44.5	158	44.5	208	44.5	192
44.52	275	44.52	217	44.52	225	44.52	183	44.52	267	44.52	142
44.54	242	44.54	333	44.54	225	44.54	208	44.54	217	44.54	167
44.56	183	44.56	217	44.56	175	44.56	308	44.56	317	44.56	125
44.58	208	44.58	225	44.58	233	44.58	183	44.58	233	44.58	233
44.6	242	44.6	300	44.6	325	44.6	233	44.6	300	44.6	275
44.62	208	44.62	292	44.62	283	44.62	258	44.62	267	44.62	250
44.64	258	44.64	408	44.64	267	44.64	325	44.64	333	44.64	292
44.66	233	44.66	367	44.66	375	44.66	308	44.66	317	44.66	292
44.68	367	44.68	250	44.68	292	44.68	233	44.68	392	44.68	292
44.7	300	44.7	250	44.7	408	44.7	308	44.7	367	44.7	267
44.72	283	44.72	400	44.72	483	44.72	392	44.72	475	44.72	283
44.74	392	44.74	508	44.74	467	44.74	508	44.74	525	44.74	400
44.76	342	44.76	592	44.76	558	44.76	408	44.76	508	44.76	442
44.78	283	44.78	442	44.78	533	44.78	500	44.78	492	44.78	517
44.8	242	44.8	667	44.8	650	44.8	617	44.8	625	44.8	558
44.82	383	44.82	583	44.82	592	44.82	567	44.82	525	44.82	692
44.84	375	44.84	542	44.84	608	44.84	492	44.84	467	44.84	642
44.86	342	44.86	575	44.86	517	44.86	642	44.86	567	44.86	667
44.88	300	44.88	517	44.88	592	44.88	442	44.88	467	44.88	717
44.9	392	44.9	550	44.9	467	44.9	658	44.9	467	44.9	533
44.92	417	44.92	375	44.92	475	44.92	667	44.92	450	44.92	617
44.94	275	44.94	483	44.94	408	44.94	600	44.94	317	44.94	567
[truncated: 2,253 more rows]
