# Supplementary material for: Core-Shell-Like Structured Co3O4@SiO2 Catalyst for Highly Efficient Catalytic Elimination of Ozone
Source: Front Chem. 2021 Dec 9;9:803464. doi: 10.3389/fchem.2021.803464 (PMC8695612; doi:10.3389/fchem.2021.803464)
Supplement: Supplementary file 1 [file DataSheet1.ZIP › Figure 5a.xlsx]

## Sheet: Sheet1
0	100	100	100
1	100	88	78
2	100	76	65
3	100	72	58
4	100	68	51
5	100	62	43
6	100	59	40
7	98.5	56	37
8	97	52	32
9	94.8	47.8	30
10	93.1	42	28
11	93	40.5	27.5
12	92.1	38.4	26.8
13	90.9	36.5	25.3
14	88.6	35.8	23.4
15	85.1	34.1	22.1
16	82.6	33.5	22.3
17	80	31.2	21.5
18	72.8	31.4	20.5
19	68	30.9	19.5
20	57	28.5	18.2
21	50.4	27.6	18
22	46	24.5	17.9
23	43.8	22	18
24	42	21.8	17.5
25	40.5	20	17.2
