# Supplementary material for: Core-Shell-Like Structured Co3O4@SiO2 Catalyst for Highly Efficient Catalytic Elimination of Ozone
Source: Front Chem. 2021 Dec 9;9:803464. doi: 10.3389/fchem.2021.803464 (PMC8695612; doi:10.3389/fchem.2021.803464)
Supplement: Supplementary file 1 [file DataSheet1.ZIP › Figure 5b.xlsx]

## Sheet: Sheet1
0	100	100	100
1	100	100	98.4
2	100	99.4	94.5
3	100	97.5	91.4
4	100	97.2	88.5
5	100	96.9	87.6
6	100	97	84.2
7	100	95.9	83.1
8	100	92.8	79.9
9	99.2	91.5	75.5
10	98.5	90.8	71.6
11	97	88.5	68.5
12	98.5	86.4	64.9
13	97	84.7	61.2
14	94.8	78.5	58.8
15	87.9	74.5	53.6
16	83.5	72	50.9
17	76.1	68	47.6
18	70.6	65.8	43.2
19	66	64.9	41.2
20	63.5	61.2	39.8
21	58.2	56.8	38.4
22	57.1	55.4	37.4
23	56.2	53.1	36.2
24	52	48.2	34.5
25	51	47	33.1
