# Supplementary material for: Core-Shell-Like Structured Co3O4@SiO2 Catalyst for Highly Efficient Catalytic Elimination of Ozone
Source: Front Chem. 2021 Dec 9;9:803464. doi: 10.3389/fchem.2021.803464 (PMC8695612; doi:10.3389/fchem.2021.803464)
Supplement: Supplementary file 1 [file DataSheet1.ZIP › Figure2-xps-data.xls]

## Sheet: Sheet1
Survey						Co2p																									O1s
Co3O4@SiO2		Co3O4/SiO2				Co3O4@SiO2														Co3O4/SiO2											Co3O4@SiO2			Co3O4/SiO2
B.E.(eV)	Intensity/a.u	B.E.(eV)	Intensity/a.u			B.E.(eV)	Intensity/a.u	Intensity/a.u	Intensity/a.u	Intensity/a.u	Intensity/a.u	Intensity/a.u	Intensity/a.u	Intensity/a.u	Intensity/a.u	Intensity/a.u	Intensity/a.u	Intensity/a.u	Intensity/a.u	B.E.(eV)	Intensity/a.u	Intensity/a.u	Intensity/a.u	Intensity/a.u	Intensity/a.u	Intensity/a.u	Intensity/a.u	Intensity/a.u			B.E.(eV)	Intensity/a.u	Intensity/a.u	B.E.(eV)	Intensity/a.u	Intensity/a.u	Intensity/a.u	Intensity/a.u
1349	161505	1349	176313			811.3	3585.34	3619.13	3585.34	3586.8	3588.06	3586.57	3586.66	3586.64	3587.72	3586.27	3593.55	3590.38	3594.55	811.2	15032.6										544.2	4705.66	4807.79	544.3	7532.43	7689.48	7656.45	7565.45
1348	159247	1348	175062			811.2	3570.78	3619.74	3585.34	3586.81	3588.08	3586.58	3586.67	3586.65	3587.75	3586.28	3593.67	3590.5	3594.82	811.1	15115.8										544.1	4694.72	4794.75	544.2	7259.48	7667.86	7634.35	7541.65
1347	159416	1347	175204			811.1	3588.48	3620.42	3585.4	3586.88	3588.15	3586.64	3586.74	3586.72	3587.83	3586.34	3593.86	3590.68	3595.15	811	15056.4	15069.4	15056.4	15059.1	15057.8	15057	15061.6	15059.6			544	4627.75	4781.75	544.1	6939.12	7646.31	7612.31	7517.85
1346	155519	1346	174249			811	3559.26	3621.05	3585.39	3586.87	3588.16	3586.64	3586.73	3586.72	3587.85	3586.34	3593.97	3590.79	3595.43	810.9	14909.7	15065	15051.8	15054.5	15053.2	15052.4	15057	15055.1			543.9	4497.19	4768.81	544	7056.86	7624.83	7590.32	7494.07
1345	154158	1345	172635			810.9	3558.44	3621.82	3585.49	3586.99	3588.28	3586.75	3586.85	3586.83	3587.99	3586.45	3594.2	3591.03	3595.84	810.8	14933.4	15060.5	15047.2	15049.9	15048.6	15047.9	15052.5	15050.6			543.8	4461.85	4755.92	543.9	7206.47	7603.43	7568.4	7470.3
1344	157665	1344	171424			810.8	3604.02	3622.62	3585.59	3587.1	3588.41	3586.87	3586.96	3586.95	3588.13	3586.56	3594.44	3591.27	3596.26	810.7	14939.1	15056.1	15042.7	15045.4	15044	15043.3	15048	15046			543.7	4552.99	4743.08	543.8	7137.99	7582.1	7546.55	7446.54
1343	157187	1343	170295			810.7	3516.92	3623.26	3585.52	3587.04	3588.35	3586.8	3586.9	3586.89	3588.09	3586.5	3594.51	3591.34	3596.52	810.6	14805.2	15051.7	15038.1	15040.8	15039.5	15038.7	15043.5	15041.5			543.6	4444.01	4730.31	543.7	6770.59	7560.86	7524.76	7422.79
1342	154179	1342	167482			810.6	3545.54	3624.27	3585.79	3587.32	3588.64	3587.08	3587.18	3587.17	3588.39	3586.78	3594.91	3591.75	3597.14	810.5	14832.6	15047.3	15033.5	15036.2	15034.9	15034.1	15039	15037			543.5	4086.01	4717.59	543.6	6781.58	7539.69	7503.04	7399.06
1341	153865	1341	165667			810.5	3581.04	3625.2	3585.94	3587.48	3588.82	3587.25	3587.35	3587.34	3588.58	3586.95	3595.21	3592.06	3597.66	810.4	14849.4	15042.8	15028.9	15031.7	15030.3	15029.5	15034.5	15032.5			543.4	3917.3	4704.93	543.5	6448.17	7518.61	7481.39	7375.34
1340	155582	1340	168095			810.4	3571.6	3626.01	3585.96	3587.51	3588.86	3587.28	3587.38	3587.37	3588.64	3586.97	3595.38	3592.24	3598.06	810.3	14774.1	15038.4	15024.4	15027.1	15025.8	15025	15030	15027.9			543.3	3997.67	4692.33	543.4	6437.02	7497.62	7459.82	7351.63
1339	154976	1339	168567			810.3	3551.06	3626.9	3586.02	3587.58	3588.93	3587.34	3587.45	3587.44	3588.73	3587.04	3595.58	3592.45	3598.52	810.2	14777.9	15034	15019.8	15022.6	15021.2	15020.4	15025.5	15023.4			543.2	3859.86	4679.81	543.3	6137.4	7476.72	7438.33	7327.93
1338	153366	1338	167173			810.2	3580	3627.89	3586.16	3587.72	3589.09	3587.49	3587.59	3587.59	3588.91	3587.19	3595.87	3592.76	3599.08	810.1	14843.8	15029.6	15015.2	15018	15016.6	15015.8	15021	15018.9			543.1	3666.51	4667.35	543.2	6080.19	7455.91	7416.91	7304.25
1337	152585	1337	164094			810.1	3565.04	3628.81	3586.18	3587.76	3589.13	3587.52	3587.63	3587.62	3588.97	3587.22	3596.05	3592.96	3599.55	810	14907.3	15025.2	15010.6	15013.5	15012.1	15011.2	15016.5	15014.4			543	3680.31	4654.96	543.1	5816.62	7435.21	7395.58	7280.58
1336	151393	1336	162326			810	3505.68	3629.82	3586.26	3587.85	3589.24	3587.61	3587.72	3587.72	3589.09	3587.31	3596.3	3593.23	3600.1	809.9	15048.4	15020.8	15006	15008.9	15007.5	15006.7	15012	15009.8			542.9	3605.85	4642.65	543	5715.91	7414.6	7374.34	7256.93
1335	151073	1335	162530			809.9	3523.48	3631.1	3586.58	3588.18	3589.57	3587.94	3588.05	3588.05	3589.44	3587.64	3596.78	3593.74	3600.9	809.8	14960	15016.4	15001.5	15004.3	15002.9	15002.1	15007.5	15005.3			542.8	3468.49	4630.41	542.9	5511.67	7394.1	7353.19	7233.3
1334	153171	1334	161484			809.8	3508.32	3632.35	3586.82	3588.43	3589.84	3588.2	3588.31	3588.31	3589.73	3587.9	3597.19	3594.18	3601.66	809.7	14714.6	15012	14996.9	14999.8	14998.4	14997.5	15003	15000.8			542.7	3384.07	4618.26	542.8	5603.93	7373.72	7332.13	7209.68
1333	151398	1333	159955			809.7	3559.14	3633.7	3587.13	3588.75	3590.16	3588.51	3588.63	3588.63	3590.08	3588.21	3597.67	3594.69	3602.51	809.6	14847.4	15007.6	14992.3	14995.2	14993.8	14993	14998.5	14996.3			542.6	3335.49	4606.19	542.7	5704.1	7353.44	7311.17	7186.07
1332	151384	1332	161686			809.6	3627.02	3634.91	3587.24	3588.87	3590.3	3588.63	3588.75	3588.75	3590.23	3588.33	3597.96	3595.02	3603.2	809.5	15105.8	15003.2	14987.7	14990.6	14989.2	14988.4	14994	14991.8			542.5	3315.39	4594.21	542.6	5539.15	7333.29	7290.32	7162.48
1331	150133	1331	161479			809.5	3529.82	3635.89	3587.08	3588.73	3590.16	3588.49	3588.61	3588.61	3590.12	3588.19	3597.98	3595.09	3603.65	809.4	15061.2	14998.8	14983.1	14986.1	14984.6	14983.8	14989.5	14987.2			542.4	3308.16	4582.31	542.5	5110.49	7313.26	7269.56	7138.91
1330	149176	1330	160780			809.4	3585.48	3637.3	3587.3	3588.96	3590.41	3588.72	3588.84	3588.84	3590.39	3588.43	3598.39	3595.55	3604.52	809.3	14825.1	14994.4	14978.6	14981.5	14980.1	14979.2	14985	14982.7			542.3	3140.95	4570.52	542.4	5002.68	7293.36	7248.92	7115.36
1329	148016	1329	160273			809.3	3610.52	3638.56	3587.31	3588.98	3590.44	3588.74	3588.86	3588.87	3590.44	3588.44	3598.59	3595.8	3605.2	809.2	14733.4	14990	14974	14977	14975.5	14974.7	14980.6	14978.2			542.2	2949.51	4558.82	542.3	5011.92	7273.59	7228.4	7091.83
1328	149490	1328	158290			809.2	3568.04	3639.77	3587.22	3588.9	3590.37	3588.66	3588.78	3588.79	3590.39	3588.36	3598.7	3595.97	3605.83	809.1	14776.4	14985.7	14969.4	14972.4	14971	14970.1	14976.1	14973.7			542.1	2853.63	4547.23	542.2	4933.26	7253.96	7208	7068.32
1327	149395	1327	157422			809.1	3613.5	3641.22	3587.3	3588.99	3590.47	3588.75	3588.87	3588.88	3590.52	3588.45	3598.97	3596.32	3606.67	809	14839.5	14981.3	14964.8	14967.9	14966.4	14965.5	14971.6	14969.2			542	2759.95	4535.74	542.1	5012.26	7234.48	7187.72	7044.83
1326	148925	1326	156503			809	3586.2	3642.55	3587.19	3588.89	3590.39	3588.66	3588.78	3588.79	3590.46	3588.36	3599.08	3596.49	3607.38	808.9	14927.8	14976.9	14960.2	14963.3	14961.8	14960.9	14967.1	14964.7			541.9	2592.62	4524.36	542	5156.7	7215.15	7167.57	7021.35
1325	147769	1325	156614			808.9	3603.94	3644.06	3587.2	3588.91	3590.41	3588.67	3588.8	3588.81	3590.52	3588.38	3599.3	3596.79	3608.25	808.8	14879.2	14972.6	14955.7	14958.8	14957.2	14956.4	14962.6	14960.2			541.8	2598.46	4513.11	541.9	4888.63	7195.98	7147.56	6997.9
1324	147046	1324	155750			808.8	3581.8	3645.58	3587.13	3588.86	3590.37	3588.62	3588.75	3588.76	3590.5	3588.33	3599.45	3597.04	3609.1	808.7	14868.9	14968.2	14951.1	14954.2	14952.7	14951.8	14958.2	14955.7			541.7	2660.68	4501.98	541.8	4625.85	7176.97	7127.69	6974.48
1323	147085	1323	155194			808.7	3613.4	3647.28	3587.15	3588.89	3590.42	3588.65	3588.78	3588.8	3590.58	3588.36	3599.69	3597.38	3610.1	808.6	14890.1	14963.8	14946.5	14949.6	14948.1	14947.2	14953.7	14951.2			541.6	2548.82	4490.97	541.7	4581.9	7158.13	7107.97	6951.07
1322	146228	1322	153761			808.6	3624.18	3648.94	3587.05	3588.8	3590.34	3588.56	3588.7	3588.71	3590.53	3588.27	3599.82	3597.62	3611.05	808.5	14901	14959.5	14941.9	14945.1	14943.5	14942.6	14949.2	14946.7			541.5	2438.53	4480.1	541.6	4538.18	7139.48	7088.4	6927.69
1321	146523	1321	153764			808.5	3637.68	3650.66	3586.91	3588.67	3590.22	3588.43	3588.57	3588.58	3590.44	3588.14	3599.91	3597.83	3612.03	808.4	15024.8	14955.1	14937.4	14940.5	14939	14938.1	14944.8	14942.2			541.4	2491.16	4469.37	541.5	4408.72	7121.01	7069	6904.34
1320	145581	1320	155463			808.4	3615.1	3652.43	3586.71	3588.48	3590.05	3588.24	3588.38	3588.4	3590.3	3587.96	3599.96	3598.01	3613.03	808.3	15013.5	14950.8	14932.8	14936	14934.4	14933.5	14940.3	14937.7			541.3	2396.28	4458.79	541.4	4378.47	7102.74	7049.77	6881.01
1319	144136	1319	154676			808.3	3721.56	3654.41	3586.6	3588.39	3589.96	3588.14	3588.29	3588.31	3590.24	3587.86	3600.1	3598.29	3614.22	808.2	14906.3	14946.5	14928.2	14931.4	14929.9	14928.9	14935.8	14933.2			541.2	2280.43	4448.36	541.3	4632.41	7084.67	7030.72	6857.7
1318	145744	1318	153937			808.2	3644	3656.11	3586.07	3587.87	3589.46	3587.63	3587.78	3587.8	3589.77	3587.35	3599.83	3598.18	3615.09	808.1	14967.7	14942.1	14923.6	14926.9	14925.3	14924.4	14931.4	14928.7			541.1	2396.61	4438.1	541.2	4415.16	7066.82	7011.85	6834.43
1317	145420	1317	152158			808.1	3594.36	3658.26	3585.85	3587.66	3589.26	3587.42	3587.57	3587.59	3589.61	3587.14	3599.87	3598.39	3616.38	808	15097.5	14937.8	14919	14922.3	14920.7	14919.8	14926.9	14924.2			541	2371.28	4428	541.1	4248.72	7049.19	6993.18	6811.18
1316	144759	1316	151771			808	3646.22	3660.76	3585.81	3587.64	3589.25	3587.4	3587.55	3587.57	3589.64	3587.12	3600.11	3598.82	3617.99	807.9	15018.4	14933.5	14914.5	14917.7	14916.1	14915.2	14922.5	14919.8			540.9	2211.34	4418.08	541	4182.44	7031.8	6974.72	6787.96
1315	145405	1315	151800			807.9	3656	3663.24	3585.58	3587.42	3589.04	3587.17	3587.33	3587.36	3589.47	3586.9	3600.15	3599.07	3619.53	807.8	14937.1	14929.2	14909.9	14913.2	14911.6	14910.6	14918	14915.3			540.8	2183.54	4408.36	540.9	4153.33	7014.65	6956.47	6764.78
1314	142986	1314	150718			807.8	3655.6	3665.88	3585.3	3587.16	3588.8	3586.91	3587.07	3587.1	3589.26	3586.64	3600.17	3599.31	3621.21	807.7	14849.7	14924.9	14905.3	14908.6	14907	14906.1	14913.6	14910.8			540.7	2237.67	4398.82	540.8	4085.72	6997.77	6938.44	6741.62
1313	144864	1313	149611			807.7	3654.9	3668.75	3585.03	3586.89	3588.55	3586.65	3586.81	3586.84	3589.05	3586.38	3600.19	3599.58	3623.07	807.6	14898.1	14920.6	14900.7	14904.1	14902.5	14901.5	14909.1	14906.3			540.6	2224.82	4389.5	540.7	4119.03	6981.15	6920.65	6718.5
1312	143622	1312	150024			807.6	3664.16	3671.88	3584.76	3586.64	3588.3	3586.39	3586.55	3586.59	3588.84	3586.12	3600.22	3599.88	3625.14	807.5	15079.8	14916.3	14896.1	14899.5	14897.9	14896.9	14904.7	14901.9			540.5	2207.34	4380.39	540.6	4138.56	6964.81	6903.12	6695.42
1311	141826	1311	147670			807.5	3692.12	3675.25	3584.45	3586.34	3588.02	3586.1	3586.26	3586.3	3588.6	3585.83	3600.23	3600.18	3627.42	807.4	15127	14912	14891.6	14895	14893.3	14892.4	14900.2	14897.4			540.4	2194.38	4371.51	540.5	4040.3	6948.78	6885.85	6672.37
1310	141675	1310	147731			807.4	3742.7	3678.83	3584.03	3585.93	3587.63	3585.69	3585.86	3585.9	3588.26	3585.43	3600.13	3600.41	3629.85	807.3	14859.5	14907.8	14887	14890.4	14888.8	14887.8	14895.8	14892.9			540.3	2218.72	4362.87	540.4	3931.61	6933.06	6868.84	6649.36
1309	144212	1309	148634			807.3	3730.5	3682.58	3583.41	3585.33	3587.04	3585.09	3585.26	3585.3	3587.71	3584.82	3599.85	3600.48	3632.39	807.2	14757.2	14903.5	14882.4	14885.9	14884.2	14883.2	14891.4	14888.5			540.2	2237.56	4354.49	540.3	3865.52	6917.67	6852.14	6626.39
1308	143198	1308	147496			807.2	3752.16	3686.77	3582.84	3584.77	3586.49	3584.53	3584.7	3584.75	3587.21	3584.27	3599.62	3600.63	3635.33	807.1	15024.4	14899.2	14877.8	14881.3	14879.6	14878.6	14886.9	14884			540.1	2213.25	4346.38	540.2	3761.88	6902.62	6835.73	6603.45
1307	142929	1307	146480			807.1	3770.44	3691.34	3582.18	3584.12	3585.86	3583.88	3584.06	3584.11	3586.63	3583.62	3599.32	3600.75	3638.57	807	15172.7	14895	14873.2	14876.8	14875.1	14874.1	14882.5	14879.5			540	2141.09	4338.55	540.1	3910.45	6887.94	6819.66	6580.56
1306	141311	1306	146820			807	3762.84	3696.34	3581.44	3583.41	3585.16	3583.16	3583.34	3583.39	3585.97	3582.91	3598.95	3600.84	3642.18	806.9	15019.8	14890.7	14868.7	14872.2	14870.5	14869.5	14878.1	14875.1			539.9	2117.05	4331.01	540	3972.1	6873.65	6803.92	6557.72
1305	139674	1305	148344			806.9	3794.94	3701.93	3580.74	3582.71	3584.48	3582.47	3582.66	3582.71	3585.35	3582.22	3598.63	3601.02	3646.31	806.8	15003.1	14886.5	14864.1	14867.6	14865.9	14864.9	14873.7	14870.6			539.8	2142.27	4323.8	539.9	4022.2	6859.75	6788.53	6534.92
1304	139708	1304	148524			806.8	3748.4	3708.03	3579.9	3581.89	3583.68	3581.65	3581.84	3581.89	3584.6	3581.4	3598.18	3601.14	3650.87	806.7	15052.3	14882.2	14859.5	14863.1	14861.4	14860.3	14869.3	14866.2			539.7	2130.81	4316.92	539.8	4133.5	6846.3	6773.54	6512.17
1303	141904	1303	146570			806.7	3762.46	3715	3579.25	3581.25	3583.05	3581.01	3581.2	3581.26	3584.03	3580.77	3597.93	3601.5	3656.22	806.6	14986.8	14878	14854.9	14858.5	14856.8	14855.8	14864.9	14861.8			539.6	2155.47	4310.4	539.7	4020.24	6833.28	6758.93	6489.47
1302	141630	1302	146027			806.6	3797.52	3722.69	3578.53	3580.55	3582.37	3580.31	3580.5	3580.57	3583.4	3580.07	3597.64	3601.88	3662.18	806.5	15002.9	14873.8	14850.3	14854	14852.2	14851.2	14860.5	14857.3			539.5	2227.98	4304.24	539.6	3968.81	6820.75	6744.76	6466.82
1301	142433	1301	145509			806.5	3809.04	3731.08	3577.68	3579.72	3581.55	3579.47	3579.67	3579.74	3582.64	3579.24	3597.22	3602.21	3668.74	806.4	15115.5	14869.6	14845.8	14849.4	14847.7	14846.6	14856.1	14852.9			539.4	2230.72	4298.49	539.5	3886.34	6808.72	6731.03	6444.23
1300	142547	1300	145441			806.4	3860.58	3740.34	3576.78	3578.83	3580.68	3578.59	3578.79	3578.86	3581.83	3578.35	3596.76	3602.59	3676.06	806.3	15000	14865.4	14841.2	14844.9	14843.1	14842.1	14851.7	14848.5			539.3	2239.14	4293.17	539.4	3793.81	6797.22	6717.78	6421.69
1299	140704	1299	146049			806.3	3800.04	3750.39	3575.67	3577.74	3579.6	3577.5	3577.7	3577.77	3580.82	3577.27	3596.12	3602.87	3684.05	806.2	14942.7	14861.3	14836.6	14840.3	14838.5	14837.5	14847.3	14844			539.2	2187.41	4288.29	539.3	3911.21	6786.29	6705.04	6399.21
1298	140830	1298	145515			806.2	3711.32	3761.74	3574.8	3576.88	3578.76	3576.64	3576.85	3576.92	3580.05	3576.41	3595.73	3603.5	3693.18	806.1	15113.7	14857.1	14832	14835.8	14834	14832.9	14842.9	14839.6			539.1	2165.17	4283.89	539.2	3666.4	6775.96	6692.83	6376.8
1297	140034	1297	143703			806.1	3855.68	3774.59	3574.27	3576.36	3578.26	3576.12	3576.34	3576.41	3579.62	3575.9	3595.69	3604.62	3703.65	806	15148.5	14852.9	14827.5	14831.2	14829.4	14828.3	14838.5	14835.2			539	2235.7	4280	539.1	3763.63	6766.27	6681.2	6354.45
1296	140187	1296	143574			806	3818.56	3788.05	3573.17	3575.28	3577.2	3575.05	3575.26	3575.34	3578.62	3574.83	3595.11	3605.33	3714.57	805.9	15024.4	14848.8	14822.9	14826.7	14824.9	14823.8	14834.1	14830.8			538.9	2184.97	4276.64	539	3779.86	6757.24	6670.16	6332.17
1295	139697	1295	143564			805.9	3849.6	3802.91	3572.21	3574.34	3576.27	3574.11	3574.32	3574.41	3577.78	3573.89	3594.68	3606.35	3726.68	805.8	14992.6	14844.7	14818.3	14822.1	14820.3	14819.2	14829.8	14826.4			538.8	2145.62	4273.88	538.9	3776.41	6748.93	6659.77	6309.96
1294	140315	1294	140920			805.8	3801.32	3818.95	3571.13	3573.28	3575.22	3573.04	3573.26	3573.35	3576.8	3572.83	3594.16	3607.46	3739.73	805.7	15058.1	14840.5	14813.7	14817.6	14815.7	14814.6	14825.4	14822			538.7	2156.09	4271.72	538.8	3843.57	6741.39	6650.07	6287.83
1293	139496	1293	140847			805.7	3818.5	3836.45	3570.24	3572.4	3574.36	3572.16	3572.39	3572.48	3576.02	3571.96	3593.83	3608.97	3754	805.6	15105.1	14836.4	14809.1	14813	14811.2	14810.1	14821.1	14817.6			538.6	2138.56	4270.23	538.7	3712.85	6734.65	6641.1	6265.77
1292	138757	1292	142230			805.6	3897.04	3855.17	3569.27	3571.45	3573.43	3571.21	3571.44	3571.54	3575.17	3571.01	3593.46	3610.68	3769.19	805.5	15052.1	14832.3	14804.5	14808.5	14806.6	14805.5	14816.7	14813.2			538.5	2172.33	4269.43	538.6	3654.48	6728.78	6632.92	6243.8
1291	137842	1291	143016			805.5	3912.2	3874.76	3567.99	3570.19	3572.19	3569.95	3570.19	3570.29	3574.02	3569.76	3592.8	3612.37	3784.94	805.4	15079.7	14828.3	14800	14803.9	14802	14800.9	14812.4	14808.9			538.4	2173.92	4269.39	538.5	3525.8	6723.83	6625.56	6221.91
1290	138856	1290	142710			805.4	3927.74	3895.35	3566.65	3568.87	3570.88	3568.63	3568.87	3568.97	3572.8	3568.44	3592.09	3614.32	3801.32	805.3	15079.6	14824.2	14795.4	14799.4	14797.5	14796.4	14808.1	14804.5			538.3	2213.26	4270.17	538.4	3768.59	6719.85	6619.09	6200.12
1289	138465	1289	142231			805.3	3973.58	3916.73	3565.24	3567.48	3569.51	3567.24	3567.48	3567.59	3571.52	3567.06	3591.35	3616.59	3818.09	805.2	15146.1	14820.2	14790.8	14794.9	14792.9	14791.8	14803.7	14800.1			538.2	2265.07	4271.8	538.3	3981.02	6716.95	6613.6	6178.42
1288	139539	1288	141094			805.2	3979.5	3938.44	3563.65	3565.9	3567.95	3565.67	3565.91	3566.03	3570.06	3565.49	3590.45	3619.09	3834.75	805.1	15290.7	14816.1	14786.2	14790.3	14788.4	14787.2	14799.4	14795.8			538.1	2343.67	4274.38	538.2	3902.49	6715.15	6609.11	6156.82
1287	139044	1287	140680			805.1	3976.94	3960.26	3562.03	3564.3	3566.37	3564.07	3564.32	3564.43	3568.58	3563.9	3589.55	3622.03	3851	805	15206.8	14812.1	14781.7	14785.8	14783.8	14782.6	14795.1	14791.5			538	2250.43	4277.95	538.1	3919.51	6714.58	6605.73	6135.33
1286	138487	1286	141011			805	3932.48	3981.64	3560.41	3562.7	3564.79	3562.47	3562.72	3562.84	3567.11	3562.31	3588.68	3625.48	3866.27	804.9	15149.3	14808.1	14777.1	14781.2	14779.2	14778.1	14790.8	14787.1			537.9	2164.89	4282.61	538	3774.84	6715.28	6603.53	6113.95
1285	137793	1285	141031			804.9	3986.22	4002.17	3558.97	3561.27	3563.38	3561.04	3561.3	3561.42	3565.8	3560.88	3588.01	3629.68	3880.07	804.8	15066.8	14804.1	14772.5	14776.7	14774.7	14773.5	14786.5	14782.8			537.8	2176.07	4288.44	537.9	3761.69	6717.37	6602.6	6092.69
1284	137088	1284	139646			804.8	4061.98	4020.79	3557.3	3559.62	3561.75	3559.39	3559.66	3559.79	3564.29	3559.24	3587.15	3634.29	3891.3	804.7	15162.3	14800.2	14767.9	14772.1	14770.1	14768.9	14782.2	14778.5			537.7	2228.65	4295.52	537.8	3717.75	6720.97	6603.05	6071.55
1283	136958	1283	138659			804.7	4058.24	4036.75	3555.33	3557.68	3559.82	3557.45	3557.72	3557.85	3562.48	3557.3	3586.03	3639.27	3899.16	804.6	15113	14796.3	14763.3	14767.6	14765.6	14764.4	14778	14774.2			537.6	2213.38	4303.98	537.7	3730.85	6726.16	6604.96	6050.54
1282	138014	1282	139148			804.6	4047.8	4049.85	3553.37	3555.74	3557.9	3555.51	3555.78	3555.92	3560.68	3555.37	3584.95	3644.99	3903.37	804.5	14973.2	14792.3	14758.8	14763	14761	14759.8	14773.7	14769.9			537.5	2176.23	4313.91	537.6	3822.85	6733.1	6608.48	6029.67
1281	138206	1281	140332			804.5	4062.5	4059.74	3551.45	3553.83	3556.02	3553.6	3553.88	3554.03	3558.92	3553.47	3583.94	3651.53	3903.55	804.4	15030.9	14788.5	14754.2	14758.5	14756.4	14755.2	14769.4	14765.6			537.4	2154.74	4325.43	537.5	3754.35	6741.9	6613.72	6008.94
1280	138585	1280	140448			804.4	4030.7	4066.23	3549.46	3551.86	3554.07	3551.63	3551.91	3552.07	3557.1	3551.51	3582.91	3658.83	3899.45	804.3	15137.8	14784.6	14749.6	14753.9	14751.9	14750.6	14765.2	14761.3			537.3	2204.32	4338.72	537.4	3911.53	6752.73	6620.83	5988.37
1279	138096	1279	138309			804.3	4024.12	4069.7	3547.58	3550	3552.23	3549.78	3550.07	3550.22	3555.4	3549.67	3582.03	3667.12	3891.41	804.2	15104	14780.7	14745	14749.4	14747.3	14746.1	14761	14757.1			537.2	2264.66	4353.89	537.3	3767.18	6765.8	6630.01	5967.96
1278	138721	1278	138520			804.2	4007.5	4070.46	3545.72	3548.17	3550.41	3547.94	3548.24	3548.4	3553.73	3547.84	3581.22	3676.3	3879.73	804.1	15023.6	14776.9	14740.5	14744.9	14742.8	14741.5	14756.8	14752.8			537.1	2339.83	4371.15	537.2	3793.7	6781.24	6641.4	5947.72
1277	138194	1277	140142			804.1	4042.8	4069.17	3543.93	3546.39	3548.66	3546.16	3546.46	3546.63	3552.12	3546.07	3580.51	3686.45	3865.03	804	14947.7	14773.1	14735.9	14740.3	14738.2	14737	14752.5	14748.6			537	2342.32	4390.66	537.1	4116.69	6799.34	6655.27	5927.67
1276	136939	1276	139975			804	3993.9	4066.32	3541.98	3544.46	3546.76	3544.24	3544.55	3544.72	3550.38	3544.16	3579.72	3697.33	3847.84	803.9	14779.6	14769.4	14731.3	14735.8	14733.6	14732.4	14748.4	14744.4			536.9	2336.43	4412.67	537	3976.18	6820.33	6671.83	5907.81
1275	135547	1275	139249			803.9	4036.58	4062.9	3540.22	3542.72	3545.04	3542.5	3542.82	3542.99	3548.82	3542.43	3579.15	3709.22	3829.19	803.8	14786.5	14765.6	14726.7	14731.2	14729.1	14727.8	14744.2	14740.2			536.8	2320.18	4437.46	536.9	4225.65	6844.54	6691.4	5888.15
1274	137579	1274	138624			803.8	4031.22	4059.14	3538.29	3540.81	3543.15	3540.59	3540.91	3541.1	3547.1	3540.53	3578.47	3721.69	3809.38	803.7	15056.6	14762	14722.1	14726.7	14724.5	14723.2	14740	14736			536.7	2341.06	4465.29	536.8	4044.23	6872.41	6714.42	5868.72
1273	137313	1273	137903			803.7	3997.72	4055.68	3536.37	3538.91	3541.27	3538.69	3539.02	3539.21	3545.4	3538.64	3577.86	3734.75	3789.21	803.6	15118.8	14758.3	14717.5	14722.1	14720	14718.7	14735.9	14731.8			536.6	2431.67	4496.57	536.7	3911.22	6904.37	6741.29	5849.51
1272	137638	1272	137645			803.6	4022.78	4052.87	3534.57	3537.14	3539.52	3536.92	3537.25	3537.45	3543.83	3536.88	3577.45	3748.32	3769.24	803.5	15086.1	14754.6	14713	14717.6	14715.4	14714.1	14731.7	14727.7			536.5	2474.09	4531.71	536.6	4065.38	6941.14	6772.73	5830.56
1271	136798	1271	136761			803.5	4058.2	4050.55	3532.67	3535.26	3537.66	3535.04	3535.38	3535.58	3542.17	3535.01	3576.99	3761.85	3749.61	803.4	15085.3	14751	14708.4	14713.1	14710.9	14709.5	14727.6	14723.6			536.4	2515.86	4571.32	536.5	4408.46	6983.48	6809.48	5811.86
1270	135646	1270	135581			803.4	3977.34	4048.54	3530.62	3533.23	3535.66	3533.01	3533.36	3533.57	3540.37	3533	3576.47	3774.9	3730.54	803.3	15120.5	14747.5	14703.8	14708.5	14706.3	14705	14723.5	14719.5			536.3	2568.19	4616.22	536.4	4269.02	7032.58	6852.7	5793.45
1269	137355	1269	135761			803.3	3940.02	4046.98	3528.88	3531.51	3533.97	3531.3	3531.65	3531.87	3538.89	3531.3	3576.32	3787.45	3712.64	803.2	15253.9	14744	14699.2	14704	14701.8	14700.4	14719.4	14715.4			536.2	2619.99	4667.36	536.3	4218.69	7090.02	6903.96	5775.34
1268	137048	1268	136623			803.2	3910.1	4045.26	3527.28	3529.93	3532.41	3529.72	3530.08	3530.31	3537.55	3529.73	3576.41	3798.74	3695.87	803.1	15221.1	14740.5	14694.7	14699.5	14697.2	14695.8	14715.3	14711.3			536.1	2601.66	4726.3	536.2	4436.83	7157.79	6965.24	5757.55
1267	136769	1267	137162			803.1	3964.26	4042.8	3525.78	3528.46	3530.97	3528.26	3528.62	3528.86	3536.34	3528.28	3576.69	3808.15	3680.25	803	15235.7	14737.1	14690.1	14694.9	14692.6	14691.3	14711.3	14707.3			536	2654.95	4794.95	536.1	4751.31	7238.87	7039.47	5740.1
1266	136723	1266	136863			803	4005.5	4038.7	3524.08	3526.78	3529.31	3526.57	3526.94	3527.19	3534.92	3526.61	3576.85	3814.75	3665.47	802.9	15223	14733.7	14685.5	14690.4	14688.1	14686.7	14707.3	14703.3			535.9	2843.03	4876.24	536	5128.94	7336.98	7130.38	5723.02
1265	137031	1265	137036			802.9	4055.9	4032.51	3522.2	3524.93	3527.48	3524.72	3525.1	3525.35	3533.34	3524.77	3576.94	3818.08	3651.59	802.8	14981.7	14730.4	14680.9	14685.9	14683.5	14682.1	14703.3	14699.3			535.8	3088.44	4974.28	535.9	5331.51	7457.38	7243.19	5706.32
1264	138560	1264	138057			802.8	4014.58	4023.82	3520.12	3522.87	3525.45	3522.67	3523.06	3523.32	3531.58	3522.74	3576.95	3817.78	3638.51	802.7	14805.3	14727.1	14676.3	14681.3	14679	14677.6	14699.3	14695.4			535.7	3258.57	5094.63	535.8	5317.77	7607.13	7384.91	5690.06
1263	138899	1263	136687			802.7	3950.62	4012.86	3518.19	3520.97	3523.57	3520.77	3521.16	3521.43	3529.98	3520.85	3577.22	3814.08	3626.57	802.6	14849.4	14723.9	14671.8	14676.8	14674.4	14673	14695.3	14691.4			535.6	3354.55	5245.32	535.7	5569.71	7795.11	7564.41	5674.24
1262	137141	1262	136563			802.6	3960.54	3999.76	3516.51	3519.31	3521.94	3519.11	3519.51	3519.79	3528.64	3519.21	3577.86	3807.18	3615.79	802.5	14690.6	14720.8	14667.2	14672.2	14669.9	14668.4	14691.4	14687.6			535.5	3542.93	5436.93	535.6	5891.77	8033.38	7793.72	5658.92
1261	135905	1261	135116			802.5	3945.88	3984.55	3514.78	3517.6	3520.26	3517.41	3517.82	3518.11	3527.26	3517.52	3578.59	3797.14	3605.84	802.4	14638.6	14717.7	14662.6	14667.7	14665.3	14663.9	14687.5	14683.7			535.4	3831.82	5684	535.5	6594.59	8336.62	8087.48	5644.11
1260	137623	1260	133751			802.4	3993.74	3967.78	3513.1	3515.95	3518.63	3515.76	3516.18	3516.47	3525.96	3515.89	3579.53	3784.57	3596.75	802.3	14898.4	14714.7	14658	14663.2	14660.8	14659.3	14683.6	14679.9			535.3	4193.32	6005.81	535.4	7399.64	8723.71	8464.52	5629.87
1259	136983	1259	135533			802.3	3948.52	3949.72	3511.23	3514.1	3516.81	3513.91	3514.34	3514.65	3524.47	3514.06	3580.43	3769.79	3588.2	802.2	14985.4	14711.7	14653.5	14658.6	14656.2	14654.7	14679.8	14676.2			535.2	4619.7	6426.43	535.3	8136.97	9217.92	8948.05	5616.25
1258	136435	1258	136106			802.2	3805.72	3931.33	3509.52	3512.42	3515.16	3512.24	3512.67	3512.99	3523.18	3512.41	3581.66	3753.81	3580.49	802.1	14926	14708.9	14648.9	14654.1	14651.7	14650.2	14675.9	14672.4			535.1	5399.8	6977.13	535.2	9317.22	9846.04	9564.85	5603.28
1257	137691	1257	137281			802.1	3866.66	3913.48	3508.37	3511.3	3514.07	3511.11	3511.56	3511.89	3522.45	3511.3	3583.64	3737.55	3573.94	802	14891.2	14706.1	14644.3	14649.6	14647.1	14645.6	14672.2	14668.8			535	6183.5	7694.73	535.1	10079.3	10640.9	10347.7	5591.04
1256	138693	1256	137091			802	3875.76	3895.85	3506.97	3509.93	3512.72	3509.74	3510.2	3510.54	3521.5	3509.96	3585.58	3720.73	3567.71	801.9	14800	14703.4	14639.7	14645	14642.5	14641	14668.4	14665.2			534.9	6809.9	8623.87	535	11562.8	11638	11331.9	5579.57
1255	137899	1255	134885			801.9	3893.24	3878.99	3505.54	3508.52	3511.34	3508.34	3508.8	3509.15	3520.53	3508.57	3587.69	3703.93	3561.93	801.8	14787.5	14700.8	14635.1	14640.5	14638	14636.5	14664.7	14661.6			534.8	7935.6	9816.13	534.9	12766	12877.7	12558	5568.94
1254	137841	1254	134608			801.8	3848.32	3863.12	3504.03	3507.03	3509.89	3506.86	3507.33	3507.69	3519.51	3507.11	3589.97	3687.43	3556.52	801.7	14790.3	14698.3	14630.5	14636	14633.5	14631.9	14661	14658.1			534.7	9491.9	11325.8	534.8	14424.9	14403.8	14069.5	5559.24
1253	136920	1253	132719			801.7	3900.64	3848.7	3502.68	3505.72	3508.61	3505.55	3506.03	3506.41	3518.68	3505.82	3592.68	3671.69	3551.67	801.6	14847.1	14695.9	14626	14631.5	14628.9	14627.4	14657.4	14654.7			534.6	11279	13213.4	534.7	16822.9	16257.7	15907.8	5550.53
1252	137271	1252	133430			801.6	3911.94	3835.47	3501.13	3504.2	3507.12	3504.03	3504.52	3504.91	3517.67	3504.33	3595.46	3656.48	3546.95	801.5	14808.8	14693.7	14621.4	14626.9	14624.4	14622.8	14653.8	14651.4			534.5	13413.6	15534.3	534.6	18582.3	18483.6	18117.1	5542.92
1251	136441	1251	134944			801.5	3837.84	3823.68	3499.53	3502.62	3505.58	3502.46	3502.96	3503.36	3516.64	3502.79	3598.49	3642.06	3542.5	801.4	14766.7	14691.5	14616.8	14622.4	14619.8	14618.2	14650.3	14648.1			534.4	16275.9	18342.1	534.5	21995.9	21116.3	20731.8	5536.51
1250	134919	1250	134639			801.4	3811.44	3813.69	3498.21	3501.34	3504.32	3501.17	3501.69	3502.1	3515.92	3501.53	3602.15	3628.8	3538.6	801.3	14801.2	14689.6	14612.2	14617.9	14615.3	14613.7	14646.8	14644.9			534.3	19349.9	21681	534.4	24836.6	24186.5	23782.8	5531.42
1249	135364	1249	134608			801.3	3820.28	3805.33	3496.99	3500.14	3503.16	3499.99	3500.51	3500.94	3515.33	3500.37	3606.27	3616.53	3535.03	801.2	14836.7	14687.7	14607.7	14613.4	14610.7	14609.1	14643.4	14641.8			534.2	22978.1	25572.1	534.3	28464.3	27714.6	27290.3	5527.79
1248	137400	1248	134609			801.2	3827.38	3798.48	3495.73	3498.91	3501.96	3498.76	3499.3	3499.74	3514.73	3499.17	3610.76	3605.11	3531.64	801.1	14937.3	14686	14603.1	14608.8	14606.2	14604.5	14640	14638.8			534.1	26764.7	30022.3	534.2	31867.3	31699.1	31252.5	5525.75
1247	137715	1247	135918			801.1	3843.36	3793.13	3494.44	3497.65	3500.74	3497.5	3498.05	3498.51	3514.14	3497.94	3615.66	3594.53	3528.4	801	14935.2	14684.5	14598.5	14604.3	14601.6	14600	14636.7	14636			534	31372.7	34999.6	534.1	36072	36128.9	35658.3	5525.51
1246	137660	1246	134934			801	3816.72	3789.24	3493.08	3496.32	3499.44	3496.18	3496.74	3497.21	3513.52	3496.65	3620.97	3584.7	3525.25	800.9	14898.7	14683.2	14593.9	14599.8	14597.1	14595.4	14633.4	14633.2			533.9	36975.9	40446	534	41539.7	40960.8	40464.2	5527.25
1245	136252	1245	134061			800.9	3832.04	3786.95	3491.82	3495.09	3498.25	3494.95	3495.53	3496.01	3513.03	3495.45	3626.92	3575.76	3522.35	800.8	14899	14682.1	14589.3	14595.3	14592.5	14590.9	14630.3	14630.6			533.8	42479.6	46267.5	533.9	45723.6	46135.5	45610.6	5531.21
1244	135047	1244	135863			800.8	3823.8	3786.11	3490.5	3493.8	3496.99	3493.66	3494.25	3494.75	3512.53	3494.2	3633.4	3567.48	3519.51	800.7	14905	14681.2	14584.8	14590.7	14588	14586.3	14627.2	14628.1			533.7	48392.2	52320.4	533.8	51527.4	51569	51013.3	5537.7
1243	136047	1243	135621			800.7	3846.1	3786.79	3489.2	3492.53	3495.76	3492.4	3493	3493.52	3512.11	3492.97	3640.55	3559.91	3516.82	800.6	14765.8	14680.6	14580.2	14586.2	14583.4	14581.7	14624.1	14625.8			533.6	54262.5	58437	533.7	56016.2	57141.3	56552	5547.03
1242	136505	1242	136573			800.6	3830.28	3788.89	3487.81	3491.17	3494.43	3491.05	3491.66	3492.19	3511.64	3491.65	3648.34	3552.88	3514.13	800.5	14709	14680.2	14575.6	14581.7	14578.9	14577.2	14621.2	14623.7			533.5	60374.5	64398.8	533.6	61711.1	62720.9	62094.7	5559.62
1241	135674	1241	135673			800.5	3824.82	3792.56	3486.47	3489.87	3493.17	3489.75	3490.38	3490.93	3511.29	3490.39	3656.98	3546.47	3511.59	800.4	14726.5	14680.1	14571	14577.2	14574.3	14572.6	14618.4	14621.7			533.4	66417.5	69967.9	533.5	66746	68139.6	67472.8	5575.93
1240	136463	1240	135388			800.4	3932.84	3797.81	3485.15	3488.59	3491.92	3488.47	3489.11	3489.68	3511.01	3489.15	3666.51	3540.59	3509.15	800.3	14855.9	14680.4	14566.5	14572.7	14569.8	14568	14615.6	14620			533.3	71040.5	74884.8	533.4	71248.4	73220.3	72508.7	5596.55
1239	139056	1239	135343			800.3	3899.86	3804.23	3483.41	3486.88	3490.25	3486.77	3487.42	3488.01	3510.37	3487.49	3676.61	3534.76	3506.36	800.2	14961.8	14680.9	14561.9	14568.1	14565.2	14563.5	14613	14618.5			533.2	75581	78875.9	533.3	76376.5	77772.2	77010.6	5622.19
1238	138583	1238	135931			800.2	3859.52	3812.41	3481.79	3485.29	3488.7	3485.18	3485.85	3486.46	3509.93	3485.95	3687.92	3529.46	3503.76	800.1	14882.6	14681.9	14557.3	14563.6	14560.7	14558.9	14610.5	14617.3			533.1	79640	81698.8	533.2	79526.3	81592.6	80775.2	5653.65
1237	137459	1237	135096			800.1	3912.36	3822.49	3480.32	3483.85	3487.3	3483.75	3484.44	3485.07	3509.71	3484.56	3700.59	3524.69	3501.36	800	14800	14683.3	14552.7	14559.1	14556.2	14554.4	14608.1	14616.4			533	81567	83155.7	533.1	82110.5	84500.5	83620.6	5691.96
1236	138174	1236	133976			800	3946.74	3834.17	3478.63	3482.2	3485.7	3482.11	3482.81	3483.46	3509.37	3482.97	3714.38	3520.04	3498.82	799.9	14861.8	14685.2	14548.1	14554.6	14551.6	14549.8	14605.8	14615.8			532.9	82017	83140.8	533	85064.1	86337.6	85387.1	5738.23
1235	138788	1235	133087			799.9	3942.16	3847.65	3476.81	3480.42	3483.95	3480.33	3481.04	3481.72	3508.98	3481.23	3729.53	3515.55	3496.18	799.8	14909.6	14687.5	14543.5	14550.1	14547.1	14545.3	14603.7	14615.6			532.8	81168	81652.9	532.9	86630.9	87002.5	85972.1	5793.86
1234	137882	1234	134406			799.8	3951.5	3863.22	3474.99	3478.64	3482.22	3478.56	3479.29	3479.99	3508.7	3479.51	3746.35	3511.32	3493.61	799.7	14826.4	14690.5	14539	14545.6	14542.5	14540.7	14601.8	14615.8			532.7	78925	78801.6	532.8	86146.7	86459.1	85337.8	5860.51
1233	137636	1233	135034			799.7	4013.7	3880.96	3473.14	3476.82	3480.44	3476.75	3477.49	3478.21	3508.48	3477.75	3764.95	3507.28	3491.03	799.6	14869.5	14694.1	14534.4	14541.1	14538	14536.1	14600	14616.5			532.6	75507.5	74777.9	532.7	84016.5	84747	83522	5939.88
1232	139003	1232	135144			799.6	3994.74	3900.85	3471.03	3474.75	3478.41	3474.68	3475.45	3476.19	3508.14	3475.74	3785.33	3503.19	3488.24	799.5	15038.2	14698.4	14529.8	14536.5	14533.5	14531.6	14598.4	14617.6			532.5	69859	69834.1	532.6	82077.8	81971.1	80627.5	6034.16
1231	137788	1231	135977			799.5	4078.32	3923.38	3468.99	3472.75	3476.45	3472.69	3473.47	3474.24	3507.99	3473.8	3807.99	3499.35	3485.56	799.4	14989.1	14703.5	14525.2	14532	14528.9	14527	14597	14619.4			532.4	63378.5	64235.2	532.5	79343.4	78292.9	76813.7	6145.49
1230	138483	1230	135987			799.4	4049.04	3948.35	3466.62	3470.41	3474.16	3470.36	3471.16	3471.96	3507.66	3471.54	3832.75	3495.32	3482.58	799.3	14858.6	14709.5	14520.7	14527.5	14524.4	14522.5	14595.9	14621.9			532.3	56681	58239.9	532.4	74875.8	73900.2	72265.8	6276.4
1229	139736	1229	136510			799.3	4063.26	3976.42	3464.35	3468.18	3471.98	3468.14	3468.96	3469.78	3507.59	3469.38	3860.26	3491.55	3479.74	799.2	14801.5	14716.6	14516.1	14523	14519.9	14517.9	14595	14625.1			532.2	49797.2	52097.3	532.3	68428	68990.1	67178.1	6429.67
1228	138719	1228	137233			799.2	4104.44	4007.56	3462.01	3465.89	3469.73	3465.86	3466.69	3467.54	3507.63	3467.16	3890.51	3487.82	3476.86	799.1	14872.8	14724.7	14511.5	14518.5	14515.3	14513.4	14594.3	14629.2			532.1	43031.8	46011	532.2	64274.4	63765.7	61751.3	6607.82
1227	139790	1227	136251			799.1	4094.38	4041.88	3459.51	3463.43	3467.32	3463.4	3464.26	3465.14	3507.7	3464.77	3923.59	3484.04	3473.84	799	14749	14734.2	14506.9	14514	14510.8	14508.8	14594	14634.3			532	36248.2	40163.4	532.1	59234.7	58404.7	56160	6813.89
1226	139702	1226	134615			799	4065.62	4079.62	3457.04	3460.99	3464.93	3460.98	3461.86	3462.76	3508.01	3462.41	3959.75	3480.39	3470.87	798.9	14690.1	14745.1	14502.3	14509.5	14506.2	14504.2	14593.9	14640.5			531.9	30006.8	34687.3	532	53287.3	53078.2	50572.8	7050.28
1225	139767	1225	135396			798.9	4191	4120.89	3454.67	3458.66	3462.65	3458.66	3459.56	3460.5	3508.67	3460.17	3999.07	3476.92	3468.03	798.8	14867.2	14757.6	14497.8	14505	14501.7	14499.7	14594.3	14647.9			531.8	24646.1	29677.4	531.9	47923.3	47923.9	45124.9	7319.6
1224	138947	1224	137572			798.8	4237.6	4164.98	3451.8	3455.84	3459.88	3455.84	3456.76	3457.73	3509.09	3457.43	4040.83	3473.03	3464.72	798.7	14968.3	14772	14493.2	14500.5	14497.2	14495.1	14595	14656.9			531.7	20056.3	25200.3	531.8	44029.7	43054.6	39926.8	7624.11
1223	140054	1223	137629			798.7	4315.22	4211.81	3448.74	3452.82	3456.91	3452.83	3453.78	3454.78	3509.62	3454.5	4084.93	3469.02	3461.24	798.6	14976	14788.5	14488.6	14496	14492.7	14490.6	14596.1	14667.5			531.6	16404.3	21277.2	531.7	39799.3	38565.3	35072.5	7964.73
1222	138797	1222	137532			798.6	4357.02	4260.72	3445.36	3449.49	3453.63	3449.51	3450.48	3451.52	3510.17	3451.26	4130.68	3464.76	3457.46	798.5	14984.2	14807.3	14484	14491.5	14488.1	14486	14597.8	14680			531.5	13456	17910.8	531.6	35461.4	34512.9	30618.4	8342.14
1221	137666	1221	135509			798.5	4407.92	4310.86	3441.81	3445.98	3450.18	3446.01	3447	3448.08	3510.92	3447.85	4177.2	3460.38	3453.52	798.4	14934.2	14828.8	14479.5	14487	14483.6	14481.5	14600	14694.6			531.4	10917.9	15073.2	531.5	31734.8	30938.9	26607.9	8754.43
1220	139269	1220	134871			798.4	4397.28	4360.94	3438.04	3442.26	3446.51	3442.3	3443.32	3444.43	3511.88	3444.24	4223.15	3455.84	3449.39	798.3	14893.3	14853.4	14474.9	14482.5	14479.1	14476.9	14602.7	14711.6			531.3	9139.85	12721.3	531.4	28429.1	27853	23054.2	9197.99
1219	138381	1219	133362			798.3	4450.54	4409.55	3434.3	3438.57	3442.87	3438.62	3439.66	3440.82	3513.33	3440.65	4267.08	3451.37	3445.31	798.2	14961	14881.2	14470.3	14478	14474.5	14472.4	14606.2	14731.2			531.2	7913.55	10805.3	531.3	25611.1	25243.9	19952.8	9665.9
1218	138432	1218	132636			798.2	4421.22	4454.38	3430.34	3434.66	3439.02	3434.72	3435.79	3436.98	3515.1	3436.85	4306.62	3446.72	3441.01	798.1	14963.6	14912.8	14465.7	14473.5	14470	14467.8	14610.4	14753.8			531.1	6850.2	9265.01	531.2	23073.2	23085	17289.7	10145.8
1217	138117	1217	133189			798.1	4401.5	4493.62	3426.49	3430.84	3435.26	3430.92	3432.01	3433.25	3517.58	3433.16	4339.9	3442.22	3436.84	798	15152.3	14948.2	14461.1	14469	14465.5	14463.3	14615.4	14779.5			531	6037.9	8043.83	531.1	21460.6	21327	15032.1	10621.1
1216	139323	1216	133846			798	4386.66	4525.02	3422.69	3427.09	3431.57	3427.18	3428.3	3429.58	3520.79	3429.53	4364.59	3437.81	3432.73	797.9	15132.3	14987.7	14456.5	14464.5	14461	14458.7	14621.3	14808.3			530.9	5617.55	7084.94	531	19904.1	19911.3	13145.4	11067.8
1215	138578	1215	134062			797.9	4514.8	4546.79	3418.93	3423.39	3427.92	3423.49	3424.64	3425.97	3524.83	3425.95	4378.8	3433.48	3428.68	797.8	15035.9	15031.4	14452	14460.1	14456.4	14454.2	14628.4	14840.2			530.8	5135.45	6337.21	530.9	18440.6	18766.5	11586.4	11457.7
1214	138762	1214	133387			797.8	4515.92	4557.18	3414.66	3419.17	3423.76	3419.28	3420.46	3421.84	3529.25	3421.87	4380.68	3428.67	3424.13	797.7	15077.4	15078.9	14447.4	14455.6	14451.9	14449.6	14636.6	14874.7			530.7	4865.95	5757.15	530.8	17504.6	17817.7	10311.1	11760
1213	138213	1213	134230			797.7	4489.06	4556.32	3410.37	3414.93	3419.58	3415.06	3416.27	3417.69	3534.65	3417.77	4370.25	3423.86	3419.58	797.6	15204.8	15129.5	14442.8	14451.1	14447.4	14445.1	14646.1	14911			530.6	4719.19	5306.56	530.7	16884.6	16994.8	9278.42	11945.5
1212	139860	1212	133473			797.6	4492.82	4544.93	3406.17	3410.78	3415.5	3410.92	3412.16	3413.64	3541.3	3413.77	4348.07	3419.18	3415.12	797.5	15281	15181.9	14438.2	14446.6	14442.9	14440.5	14657.2	14947.6			530.5	4485.21	4955.24	530.6	16001.2	16236	8447.1	11993.7
1211	140504	1211	131669			797.5	4432.74	4524.35	3401.93	3406.59	3411.38	3406.75	3408.03	3409.56	3549.22	3409.75	4315.35	3414.48	3410.64	797.4	15313.2	15234.4	14433.6	14442.1	14438.3	14436	14670	14982.6			530.4	4539.72	4678.41	530.5	15730.9	15498.3	7781.82	11897
1210	141568	1210	131780			797.4	4514.44	4496.92	3397.92	3402.63	3407.48	3402.81	3404.11	3405.7	3558.85	3405.95	4274.22	3410.03	3406.38	797.3	15414.9	15284.7	14429.1	14437.6	14433.8	14431.5	14684.8	15013.2			530.3	4822.02	4456.95	530.4	15422.1	14756.8	7250.05	11663
1209	140152	1209	132614			797.3	4532.42	4464.5	3393.57	3398.34	3403.25	3398.53	3399.87	3401.51	3569.86	3401.82	4226.34	3405.26	3401.81	797.2	15429.7	15330	14424.5	14433.2	14429.3	14426.9	14701.9	15036.8			530.2	4606.32	4276.62	530.3	15172.9	14004.5	6824.21	11312.2
1208	136589	1208	132179			797.2	4469.04	4429.85	3389.13	3393.95	3398.94	3394.16	3395.54	3397.24	3582.69	3397.62	4174.27	3400.43	3397.15	797.1	15487.1	15368.1	14419.9	14428.7	14424.8	14422.4	14721.5	15050.4			530.1	4230.36	4126.46	530.2	13814.7	13248	6481.92	10873.7
1207	135706	1207	132102			797.1	4435.12	4395.53	3384.92	3389.8	3394.86	3390.03	3391.44	3393.21	3597.92	3393.66	4120.31	3395.85	3392.74	797	15421	15397.1	14415.3	14424.2	14420.3	14417.8	14744.1	15052.1			530	4074.18	3998.75	530.1	13132	12498.9	6204.07	10378.2
1206	138059	1206	133008			797	4364.34	4363.44	3380.83	3385.77	3390.89	3386.01	3387.46	3389.3	3615.64	3389.83	4066.15	3391.4	3388.44	796.9	15360.7	15416.9	14410.8	14419.7	14415.8	14413.3	14770	15041.2			529.9	3991.02	3887.71	530	12540.8	11771.6	5976.01	9854.66
1205	138742	1205	132572			796.9	4350.54	4335.25	3377	3381.99	3387.19	3382.26	3383.75	3385.65	3636.24	3386.26	4013.22	3387.23	3384.41	796.8	15289	15428.6	14406.2	14415.3	14411.2	14408.7	14799.6	15018.4			529.8	3712.8	3789.26	529.9	11821.4	11077.2	5785.82	9326.16
1204	138868	1204	132257			796.8	4408.6	4311.85	3373.2	3378.26	3383.53	3378.54	3380.07	3382.05	3659.68	3382.75	3962.24	3383.11	3380.43	796.7	15079.6	15434.7	14401.6	14410.8	14406.7	14404.2	14833.6	14985.8			529.7	3366.92	3700.64	529.8	10572.1	10423.5	5624.36	8809.65
1203	140734	1203	130191			796.7	4370.64	4293.68	3369.17	3374.29	3379.64	3374.59	3376.16	3378.21	3685.71	3379.01	3913.6	3378.76	3376.22	796.6	15029	15438.5	14397	14406.3	14402.2	14399.7	14872.4	14945.9			529.6	3175.22	3619.7	529.7	10019.3	9816.2	5484.89	8317.5
1202	141563	1202	129945			796.6	4320.32	4281.34	3365.27	3370.45	3375.87	3370.77	3372.39	3374.52	3714.64	3375.42	3867.98	3374.57	3372.15	796.5	15178.6	15443.3	14392.4	14401.9	14397.7	14395.1	14916.5	14901.8			529.5	2986.01	3545.1	529.6	9002.5	9256.54	5362.09	7856.35
1201	141236	1201	130351			796.5	4311.4	4274.65	3361.55	3366.79	3372.29	3367.13	3368.8	3371.01	3746.08	3372.02	3825.63	3370.57	3368.26	796.4	15238.2	15452.3	14387.9	14397.4	14393.2	14390.6	14966.5	14856.1			529.4	2832.35	3475.74	529.5	7721.02	8745.23	5252.23	7430.6
1200	140626	1200	131362			796.4	4250.98	4272.69	3357.84	3363.15	3368.74	3363.52	3365.23	3367.52	3779.12	3368.66	3786.36	3366.59	3364.4	796.3	15367.1	15467.9	14383.3	14392.9	14388.7	14386	15022.7	14810.6			529.3	2697.73	3410.83	529.4	6661.99	8280.5	5152.44	7041.38
1199	139143	1199	132005			796.3	4317.82	4274.29	3354.36	3359.74	3365.41	3360.12	3361.89	3364.27	3812.73	3365.53	3750.28	3362.86	3360.76	796.2	15509.4	15491.5	14378.7	14388.5	14384.2	14381.5	15085.2	14767			529.2	2517.04	3349.83	529.3	6093.59	7859.85	5060.6	6688.27
1198	139173	1198	132828			796.2	4247.7	4276.99	3350.61	3356.05	3361.8	3356.46	3358.27	3360.75	3844.53	3362.15	3716.76	3358.86	3356.86	796.1	15434	15524	14374.1	14384	14379.7	14377	15153.9	14725.9			529.1	2342.49	3292.23	529.2	5418.64	7480.89	4975.28	6370.35
1197	138142	1197	132414			796.1	4126.16	4278.79	3347.11	3352.62	3358.46	3353.06	3354.92	3357.5	3872.77	3359.04	3686.11	3355.12	3353.22	796	15420.4	15564.7	14369.5	14379.6	14375.2	14372.5	15227.8	14687.9			529	2314.72	3237.73	529.1	5017.79	7140.03	4895.27	6085.2
1196	136887	1196	132425			796	4101.5	4277.08	3344.08	3349.65	3355.58	3350.12	3352.03	3354.72	3895	3356.41	3658.38	3351.86	3350.04	795.9	15550.2	15612.2	14365	14375.1	14370.7	14367.9	15305.2	14653.1			528.9	2275.76	3185.97	529	4572.68	6834.35	4819.82	5830.69
1195	137269	1195	132357			795.9	4152.28	4268.84	3341.13	3346.77	3352.79	3347.26	3349.24	3352.03	3908.41	3353.89	3632.95	3348.7	3346.96	795.8	15532.4	15663.5	14360.4	14370.7	14366.2	14363.4	15383.4	14621.4			528.8	2242.32	3136.69	528.9	4283.24	6560.33	4748.26	5603.95
1194	139549	1194	133315			795.8	4212.06	4251.76	3337.97	3343.68	3349.79	3344.2	3346.23	3349.14	3910.93	3351.19	3609.32	3345.33	3343.66	795.7	15512	15714.2	14355.8	14366.2	14361.7	14358.9	15458.2	14592.5			528.7	2253.62	3089.7	528.8	3900.58	6314.58	4680.07	5402.09
1193	140706	1193	134390			795.7	4250.26	4225	3334.56	3340.35	3346.55	3340.9	3342.99	3346.01	3901.85	3348.26	3587.29	3341.72	3340.13	795.6	15720	15759.1	14351.2	14361.8	14357.2	14354.3	15524.4	14566.4			528.6	2185.76	3044.77	528.7	3609.99	6094.23	4614.94	5222.58
1192	139998	1192	133856			795.6	4154.76	4189.08	3330.99	3336.86	3343.16	3337.43	3339.59	3342.74	3881.91	3345.19	3566.74	3337.96	3336.44	795.5	15785.6	15792	14346.6	14357.3	14352.7	14349.8	15576.2	14542.6			528.5	2178.52	3001.76	528.6	3505.65	5896.09	4552.5	5062.59
1191	142179	1191	132192			795.5	4062.16	4146.18	3327.78	3333.72	3340.12	3334.33	3336.55	3339.83	3853.44	3342.51	3548.06	3334.57	3333.11	795.4	15696.1	15807.2	14342.1	14352.9	14348.2	14345.3	15608.2	14520.9			528.4	2208.8	2960.49	528.5	3519.33	5717.61	4492.53	4919.8
1190	142197	1190	132051			795.4	4084.64	4098.6	3324.92	3330.94	3337.44	3331.58	3333.86	3337.28	3818.86	3340.21	3531.06	3331.53	3330.14	795.3	15680	15800.4	14337.5	14348.5	14343.7	14340.8	15616.3	14501.2			528.3	2135.2	2920.8	528.4	3449.49	5556.2	4434.79	4791.84
1189	141131	1189	131481			795.3	3993.3	4048.32	3321.96	3328.06	3334.66	3328.73	3331.09	3334.65	3780.33	3337.84	3515.17	3328.4	3327.07	795.2	15727.8	15770	14332.9	14344	14339.2	14336.2	15599	14483.1			528.2	2058.41	2882.61	528.3	3414.85	5409.55	4379.08	4676.6
1188	139304	1188	132132			795.2	4041.24	3998.07	3319.35	3325.52	3332.23	3326.23	3328.66	3332.37	3740.65	3335.86	3500.71	3325.62	3324.34	795.1	15694.8	15717.1	14328.3	14339.6	14334.8	14331.7	15557.9	14466.5			528.1	2028.68	2845.77	528.2	3211.71	5275.8	4325.27	4572.38
1187	140156	1187	133282			795.1	4027.68	3948.97	3316.53	3322.79	3329.61	3323.53	3326.04	3329.91	3701.07	3333.71	3487.04	3322.65	3321.43	795	15827.2	15645.6	14323.8	14335.2	14330.3	14327.2	15497	14451.1			528	2022.64	2810.21	528.1	3173.01	5153.1	4273.16	4477.49
1186	141504	1186	131497			795	4078.96	3902.48	3313.76	3320.1	3327.03	3320.88	3323.47	3327.51	3663.13	3331.64	3474.3	3319.73	3318.56	794.9	15873.7	15561	14319.2	14330.7	14325.8	14322.7	15421.6	14436.9			527.9	2052.91	2775.81	528	3166.94	5040.04	4222.67	4390.64
1185	140015	1185	131692			794.9	4053.62	3859.02	3310.78	3317.2	3324.25	3318.03	3320.69	3324.91	3627.34	3329.41	3462.14	3316.6	3315.48	794.8	15596.4	15468.6	14314.6	14326.3	14321.3	14318.1	15337.6	14423.6			527.8	2050.76	2742.48	527.9	3270.04	4935.28	4173.66	4310.6
1184	139748	1184	132180			794.8	3945.12	3819.17	3307.89	3314.4	3321.56	3315.26	3318.01	3322.42	3594.37	3327.31	3450.79	3313.56	3312.49	794.7	15352.9	15373.9	14310	14321.9	14316.8	14313.6	15250.3	14411.2			527.7	1988.91	2710.16	527.8	3291.97	4837.69	4126	4236.37
1183	138459	1183	132299			794.7	3871.76	3783.36	3305.41	3312	3319.28	3312.91	3315.75	3320.35	3564.67	3325.67	3440.51	3310.94	3309.91	794.6	15302	15280.5	14305.4	14317.5	14312.4	14309.1	15163.7	14399.6			527.6	1970.52	2678.77	527.7	3114.21	4746.41	4079.63	4167.18
1182	138722	1182	132892			794.6	3839.64	3751.27	3303.2	3309.89	3317.29	3310.83	3313.77	3318.58	3538.01	3324.37	3431.09	3308.61	3307.62	794.5	15055.7	15191.4	14300.9	14313.1	14307.9	14304.6	15080.6	14388.7			527.5	1947.02	2648.26	527.6	2838.75	4660.58	4034.43	4102.27
1181	141092	1181	132261			794.5	3853.06	3722.58	3301.11	3307.89	3315.41	3308.88	3311.91	3316.94	3514.11	3323.25	3422.32	3306.39	3305.44	794.4	14918.5	15108.2	14296.3	14308.7	14303.4	14300.1	15002.8	14378.3			527.4	1991.46	2618.55	527.5	2969.47	4579.62	3990.33	4041.11
1180	141366	1180	132124			794.4	3761.16	3696.82	3298.96	3305.83	3313.49	3306.87	3310.01	3315.26	3492.53	3322.13	3413.98	3304.12	3303.21	794.3	15153.6	15031.6	14291.7	14304.2	14299	14295.6	14931.1	14368.5			527.3	2026.65	2589.59	527.4	3155.09	4502.94	3947.26	3983.2
1179	139021	1179	131606			794.3	3680.88	3674.11	3297.16	3304.13	3311.91	3305.22	3308.45	3313.96	3473.45	3321.45	3406.43	3302.2	3301.32	794.2	15145.3	14961.9	14287.1	14299.9	14294.5	14291.1	14865.8	14359.2			527.2	1965.96	2561.35	527.3	3152.55	4430.03	3905.14	3928.13
1178	137745	1178	131845			794.2	3569.36	3654.19	3295.66	3302.73	3310.65	3303.87	3307.22	3312.98	3456.61	3321.15	3399.6	3300.59	3299.75	794.1	14992.2	14898.7	14282.5	14295.5	14290	14286.6	14806.6	14350.2			527.1	1953.34	2533.76	527.2	3144.35	4360.56	3863.92	3875.59
1177	139830	1177	132002			794.1	3581.18	3636.89	3294.59	3301.76	3309.82	3302.96	3306.42	3312.46	3441.88	3321.37	3393.55	3299.41	3298.61	794	14817.2	14841.8	14278	14291.1	14285.6	14282.1	14753.4	14341.6			527	2006.3	2506.79	527.1	3242.79	4294.12	3823.53	3825.26
1176	141426	1176	131011			794	3584.04	3621.54	3293.48	3300.75	3308.95	3302	3305.58	3311.91	3428.61	3321.65	3387.8	3298.19	3297.41	793.9	14682.4	14790.6	14273.4	14286.7	14281.1	14277.6	14705.4	14333.4			526.9	1993.46	2480.39	527	3096.87	4230.48	3783.92	3776.93
1175	142636	1175	131765			793.9	3591.18	3607.97	3292.35	3299.72	3308.07	3301.03	3304.73	3311.37	3416.64	3322.03	3382.34	3296.95	3296.21	793.8	14591.7	14744.5	14268.8	14282.3	14276.6	14273.1	14662.3	14325.5			526.8	1883.62	2454.54	526.9	2639.99	4169.35	3745.05	3730.39
1174	141867	1174	132003			793.8	3585.84	3595.99	3291.18	3298.66	3307.16	3300.03	3303.87	3310.83	3405.77	3322.51	3377.13	3295.69	3294.97	793.7	14583.3	14703	14264.2	14277.9	14272.2	14268.6	14623.5	14317.8			526.7	1840.62	2429.19	526.8	2927.88	4110.5	3706.85	3685.44
1173	141591	1173	133221			793.7	3541.84	3585.51	3290.03	3297.62	3306.27	3299.05	3303.03	3310.33	3395.94	3323.16	3372.19	3294.44	3293.76	793.6	14574.5	14665.5	14259.6	14273.5	14267.8	14264.1	14588.4	14310.4			526.6	1903.85	2404.32	526.7	2915.32	4053.76	3669.31	3641.95
1172	140207	1172	133585			793.6	3490.06	3576.54	3289.05	3296.76	3305.56	3298.25	3302.36	3310.03	3387.16	3324.15	3367.66	3293.37	3292.71	793.5	14394.1	14631.6	14255.1	14269.2	14263.3	14259.6	14556.7	14303.1			526.5	1869.76	2379.91	526.6	2693.36	3998.93	3632.37	3599.78
1171	138566	1171	132947			793.5	3468.58	3569.04	3288.27	3296.09	3305.05	3297.65	3301.91	3309.97	3379.36	3325.53	3363.54	3292.49	3291.86	793.4	14366.3	14600.8	14250.5	14264.8	14258.9	14255.1	14527.9	14296.1			526.4	1848.8	2355.91	526.5	2807.87	3945.88	3596	3558.81
1170	140852	1170	133504			793.4	3483.52	3562.8	3287.57	3295.5	3304.63	3297.13	3301.55	3310.03	3372.33	3327.21	3359.71	3291.7	3291.09	793.3	14427.7	14572.8	14245.9	14260.4	14254.4	14250.6	14501.7	14289.3			526.3	1940.77	2332.32	526.4	2769.49	3894.47	3560.17	3518.94
1169	141272	1169	132630			793.3	3525.44	3557.6	3286.8	3294.86	3304.16	3296.56	3301.15	3310.06	3365.83	3329.08	3356	3290.86	3290.27	793.2	14412.7	14547.2	14241.3	14256.1	14250	14246.2	14477.7	14282.6			526.2	1960.61	2309.1	526.3	2946.79	3844.55	3524.83	3480.06
1168	141623	1168	132828			793.2	3480.56	3553.31	3285.87	3294.05	3303.53	3295.83	3300.59	3309.97	3359.71	3331.07	3352.3	3289.84	3289.28	793.1	14470.7	14523.7	14236.8	14251.7	14245.6	14241.7	14455.7	14276			526.1	1963.82	2286.23	526.2	3148.11	3796.04	3489.98	3442.11
1167	141568	1167	133709			793.1	3455.16	3550.22	3285.11	3293.41	3303.07	3295.28	3300.21	3310.1	3354.23	3333.55	3348.93	3289.01	3288.46	793	14395.3	14502.1	14232.2	14247.4	14241.1	14237.2	14435.5	14269.6			526	1937.49	2263.7	526.1	2901.08	3748.81	3455.58	3405
1166	141106	1166	134009			793	3426.52	3548.24	3284.45	3292.88	3302.72	3294.83	3299.95	3310.37	3349.27	3336.49	3345.8	3288.26	3287.74	792.9	14235.8	14482.2	14227.6	14243	14236.7	14232.7	14416.8	14263.4			525.9	1937.27	2241.49	526	2880.26	3702.79	3421.6	3368.67
1165	143242	1165	133942			792.9	3439.66	3547.38	3283.9	3292.45	3302.49	3294.49	3299.81	3310.8	3344.79	3339.94	3342.92	3287.64	3287.13	792.8	14167	14463.8	14223	14238.7	14232.3	14228.3	14399.4	14257.2			525.8	1889.92	2219.57	525.9	2777.13	3657.89	3388.02	3333.06
1164	143436	1164	133007			792.8	3466.44	3547.48	3283.29	3291.98	3302.21	3294.11	3299.64	3311.24	3340.59	3343.8	3340.12	3286.95	3286.47	792.7	14151.9	14446.6	14218.4	14234.4	14227.9	14223.8	14383.2	14251.1			525.7	1820.92	2197.94	525.8	2664.47	3614.02	3354.82	3298.1
1163	144541	1163	134571			792.7	3490.88	3548.5	3282.58	3291.4	3301.84	3293.63	3299.37	3311.62	3336.58	3348.06	3337.32	3286.17	3285.7	792.6	14244.9	14430.7	14213.9	14230	14223.5	14219.3	14368.1	14245.1			525.6	1859.13	2176.58	525.7	2765.99	3571.14	3321.99	3263.76
1162	144998	1162	134927			792.6	3501.14	3550.47	3281.77	3290.73	3301.37	3293.06	3299.03	3311.98	3332.74	3352.79	3334.54	3285.29	3284.84	792.5	14390.6	14415.8	14209.3	14225.7	14219.1	14214.9	14353.9	14239.2			525.5	1955.92	2155.47	525.6	2887.05	3529.14	3289.48	3229.98
1161	143800	1161	133821			792.5	3540.42	3553.48	3280.91	3290.02	3300.88	3292.45	3298.66	3312.37	3329.1	3358.09	3331.82	3284.37	3283.93	792.4	14418.4	14401.8	14204.7	14221.4	14214.7	14210.4	14340.6	14233.4			525.4	1920.62	2134.6	525.5	2773.54	3488.01	3257.31	3196.73
1160	143482	1160	132264			792.4	3474.18	3557.45	3279.9	3289.16	3300.23	3291.7	3298.16	3312.67	3325.52	3363.93	3329.03	3283.29	3282.88	792.3	14234.8	14388.6	14200.1	14217.1	14210.3	14206	14328	14227.7			525.3	1888.99	2113.96	525.4	2720.52	3447.67	3225.44	3163.97
1159	144680	1159	133011			792.3	3501.62	3562.83	3279.14	3288.55	3299.85	3291.2	3297.93	3313.32	3322.39	3370.76	3326.59	3282.47	3282.07	792.2	14038.7	14376.2	14195.5	14212.8	14205.9	14201.5	14316.1	14222			525.2	1836.51	2093.55	525.3	2633.98	3408.06	3193.86	3131.66
1158	143222	1158	133588			792.2	3536.76	3569.3	3278.28	3287.84	3299.37	3290.61	3297.62	3313.94	3319.32	3378.27	3324.12	3281.54	3281.16	792.1	14037.7	14364.4	14191	14208.5	14201.5	14197.1	14304.7	14216.4			525.1	1744.16	2073.33	525.2	2550.82	3369.16	3162.56	3099.77
1157	143555	1157	133035			792.1	3509.5	3576.88	3277.27	3286.99	3298.76	3289.88	3297.19	3314.53	3316.27	3386.51	3321.59	3280.48	3280.1	792	14178.2	14353.3	14186.4	14204.2	14197.1	14192.7	14293.9	14210.9			525	1731.38	2053.32	525.1	2729.31	3330.91	3131.51	3068.27
1156	143100	1156	133060			792	3462.14	3585.84	3276.36	3286.24	3298.27	3289.27	3296.89	3315.32	3313.47	3395.75	3319.24	3279.51	3279.15	791.9	14434.2	14342.7	14181.8	14199.9	14192.8	14188.2	14283.6	14205.4			524.9	1761.27	2033.49	525	2945.61	3293.28	3100.72	3037.14
1155	143119	1155	134003			791.9	3490.6	3596.3	3275.64	3285.68	3297.96	3288.85	3296.8	3316.42	3310.99	3406.11	3317.14	3278.73	3278.39	791.8	14617.8	14332.7	14177.2	14195.7	14188.4	14183.8	14273.7	14199.9			524.8	1866.93	2013.84	524.9	2869.97	3256.23	3070.17	3006.36
1154	144566	1154	133031			791.8	3530.92	3608	3274.8	3285.02	3297.56	3288.33	3296.62	3317.54	3308.51	3417.33	3314.99	3277.84	3277.51	791.7	14596	14323	14172.6	14191.4	14184.1	14179.4	14264.3	14194.5			524.7	1987.68	1994.36	524.8	2810.74	3219.72	3039.84	2975.89
1153	143447	1153	131692			791.7	3606.22	3620.9	3273.8	3284.19	3297.01	3287.65	3296.32	3318.64	3305.98	3429.37	3312.74	3276.79	3276.47	791.6	14667.9	14313.9	14168.1	14187.2	14179.7	14175	14255.1	14189.2			524.6	1977.6	1975.04	524.7	2797.86	3183.73	3009.72	2945.72
1152	142419	1152	131407			791.6	3593.62	3634.85	3272.51	3283.08	3296.17	3286.69	3295.75	3319.62	3303.25	3442.07	3310.24	3275.44	3275.13	791.5	14643.2	14305.1	14163.5	14182.9	14175.4	14170.6	14246.3	14183.9			524.5	1829.98	1955.88	524.6	2700.66	3148.22	2979.82	2915.84
1151	144500	1151	134114			791.5	3598.02	3650.15	3271.26	3282.01	3295.39	3285.79	3295.26	3320.82	3300.66	3455.72	3307.85	3274.14	3273.84	791.4	14387.2	14296.6	14158.9	14178.7	14171	14166.2	14237.8	14178.6			524.4	1764.36	1936.86	524.5	2794.66	3113.18	2950.1	2886.22
1150	144358	1150	134007			791.4	3668.42	3666.64	3269.99	3280.92	3294.61	3284.88	3294.78	3322.21	3298.13	3470.16	3305.48	3272.82	3272.53	791.3	14369.6	14288.5	14154.3	14174.5	14166.7	14161.8	14229.6	14173.4			524.3	1724.05	1917.98	524.4	2698.79	3078.57	2920.58	2856.84
1149	144058	1149	134493			791.3	3726.66	3683.95	3268.43	3279.56	3293.56	3283.7	3294.06	3323.56	3295.4	3484.97	3302.89	3271.21	3270.94	791.2	14404.5	14280.7	14149.8	14170.2	14162.4	14157.4	14221.6	14168.1			524.2	1731.11	1899.24	524.3	2674.56	3044.37	2891.23	2827.7
1148	143361	1148	135711			791.2	3678.88	3701.88	3266.65	3277.98	3292.29	3282.3	3293.16	3324.94	3292.5	3499.95	3300.1	3269.38	3269.11	791.1	14442.7	14273.1	14145.2	14166	14158.1	14153	14213.8	14163
1147	142640	1147	136198			791.1	3656.02	3720.57	3265.04	3276.57	3291.22	3281.1	3292.48	3326.8	3289.86	3515.19	3297.53	3267.73	3267.47	791	14517.8	14265.9	14140.6	14161.8	14153.8	14148.6	14206.2	14157.8
1146	144440	1146	135445			791	3661.76	3739.51	3263.52	3275.26	3290.24	3280	3291.93	3329.08	3287.35	3530.14	3295.09	3266.16	3265.91	790.9	14500.2	14258.8	14136	14157.6	14149.5	14144.3	14198.8	14152.7
1145	146086	1145	132852			790.9	3696.22	3758.09	3261.97	3273.92	3289.26	3278.88	3291.4	3331.72	3284.88	3544.18	3292.66	3264.57	3264.33	790.8	14388.5	14252	14131.4	14153.5	14145.2	14139.9	14191.6	14147.6
1144	144859	1144	133782			790.8	3684.44	3775.66	3260.28	3272.45	3288.15	3277.64	3290.79	3334.67	3282.31	3556.57	3290.13	3262.83	3262.6	790.7	14409.3	14245.4	14126.9	14149.3	14140.9	14135.6	14184.6	14142.5
1143	144339	1143	133721			790.7	3719.8	3791.77	3258.62	3271.03	3287.1	3276.46	3290.28	3338.14	3279.84	3566.81	3287.66	3261.14	3260.91	790.6	14590.7	14239	14122.3	14145.1	14136.6	14131.3	14177.7	14137.5
1142	145568	1142	132228			790.6	3673.04	3805.66	3256.82	3269.46	3285.93	3275.16	3289.68	3342.05	3277.26	3574.08	3285.09	3259.3	3259.09	790.5	14637.6	14232.8	14117.7	14141	14132.4	14126.9	14170.9	14132.4
1141	145593	1141	133232			790.5	3743.92	3817.17	3255.2	3268.08	3284.95	3274.05	3289.33	3346.76	3274.9	3578.14	3282.72	3257.64	3257.43	790.4	14647.4	14226.8	14113.1	14136.9	14128.1	14122.6	14164.3	14127.4
1140	145538	1140	134447			790.4	3758.94	3825.56	3253.3	3266.42	3283.72	3272.67	3288.77	3351.9	3272.3	3578.18	3280.1	3255.7	3255.5	790.3	14641.2	14220.9	14108.5	14132.8	14123.9	14118.3	14157.7	14122.4
1139	143692	1139	135632			790.3	3764.52	3831.01	3251.33	3264.7	3282.44	3271.26	3288.23	3357.79	3269.66	3574.27	3277.44	3253.69	3253.49	790.2	14666.3	14215.2	14104	14128.6	14119.6	14114	14151.3	14117.5
1138	144893	1138	136271			790.2	3755.98	3833.77	3249.33	3262.97	3281.15	3269.84	3287.74	3364.54	3267.03	3566.58	3274.77	3251.65	3251.47	790.1	14620	14209.7	14099.4	14124.6	14115.4	14109.8	14145	14112.5
1137	143688	1137	134342			790.1	3777.94	3834.39	3247.36	3261.26	3279.91	3268.47	3287.37	3372.32	3264.46	3555.53	3272.16	3249.64	3249.46	790	14425.7	14204.3	14094.8	14120.5	14111.2	14105.5	14138.8	14107.5
1136	143676	1136	134349			790	3807.42	3833.39	3245.29	3259.47	3278.61	3267.03	3287	3381.09	3261.83	3541.57	3269.48	3247.54	3247.37	789.9	14389.4	14199.1	14090.2	14116.4	14107	14101.3	14132.6	14102.6
1135	146313	1135	136104			789.9	3833.24	3831.51	3243.1	3257.57	3277.21	3265.5	3286.62	3390.94	3259.1	3525.31	3266.69	3245.31	3245.15	789.8	14497.3	14194	14085.6	14112.4	14102.9	14097	14126.6	14097.7
1134	145899	1134	137084			789.8	3832.16	3829.55	3240.8	3255.56	3275.72	3263.89	3286.25	3401.99	3256.28	3507.41	3263.82	3242.98	3242.82	789.7	14607.2	14189	14081.1	14108.4	14098.7	14092.8	14120.6	14092.8
1133	146913	1133	135786			789.7	3814.02	3828.34	3238.49	3253.56	3274.27	3262.31	3286	3414.43	3253.49	3488.63	3260.97	3240.64	3240.49	789.6	14523.4	14184.2	14076.5	14104.4	14094.6	14088.6	14114.7	14087.9
1132	147815	1132	135471			789.6	3838.46	3828.59	3236.25	3251.63	3272.91	3260.82	3285.95	3428.46	3250.78	3469.54	3258.19	3238.37	3238.22	789.5	14390.6	14179.5	14071.9	14100.4	14090.5	14084.5	14108.8	14083
1131	146750	1131	136163			789.5	3811.04	3830.68	3233.91	3249.6	3271.47	3259.27	3285.94	3443.95	3247.99	3450.43	3255.33	3235.99	3235.85	789.4	14420	14174.9	14067.3	14096.4	14086.3	14080.3	14103	14078.2
1130	147199	1130	135723			789.4	3863.3	3835.2	3231.66	3247.69	3270.16	3257.85	3286.2	3461.21	3245.31	3431.83	3252.59	3233.71	3233.57	789.3	14526.8	14170.5	14062.8	14092.5	14082.2	14076.2	14097.3	14073.3
1129	145674	1129	134703			789.3	3883.68	3842.18	3229.2	3245.57	3268.68	3256.26	3286.42	3479.97	3242.44	3413.65	3249.64	3231.22	3231.09	789.2	14393	14166.2	14058.2	14088.5	14078.2	14072	14091.6	14068.5
1128	145393	1128	135448			789.2	3945.52	3851.92	3226.65	3243.37	3267.15	3254.62	3286.74	3500.35	3239.5	3396.2	3246.63	3228.64	3228.51	789.1	14362.8	14162	14053.6	14084.6	14074.1	14068	14086	14063.6
1127	147258	1127	137087			789.1	3904.26	3864.35	3223.84	3240.94	3265.41	3252.78	3287.03	3522.18	3236.33	3379.4	3243.38	3225.81	3225.69	789	14425.5	14157.9	14049	14080.7	14070.1	14063.9	14080.5	14058.8
1126	145186	1126	136369			789	3850.56	3879.86	3221.19	3238.66	3263.86	3251.14	3287.7	3545.75	3233.32	3363.71	3240.3	3223.13	3223.01	788.9	14333.4	14154	14044.4	14076.9	14066.1	14059.9	14074.9	14054
1125	146541	1125	135334			788.9	3880	3898.35	3218.74	3236.6	3262.55	3249.75	3288.83	3570.94	3230.53	3349.21	3237.43	3220.65	3220.54	788.8	14224.1	14150.2	14039.9	14073	14062.1	14055.9	14069.4	14049.2
1124	149419	1124	138165			788.8	4013.14	3919.27	3216.16	3234.43	3261.16	3248.29	3290.11	3597.15	3227.62	3335.54	3234.45	3218.05	3217.94	788.7	14301	14146.5	14035.3	14069.2	14058.1	14051.9	14064	14044.4
1123	151833	1123	138251			788.7	3973	3941.76	3213.06	3231.74	3259.3	3246.37	3291.18	3623.54	3224.2	3322.3	3230.95	3214.92	3214.81	788.6	14271.9	14143	14030.7	14065.4	14054.2	14048	14058.6	14039.6
1122	150552	1122	136819			788.6	3925.94	3965.95	3210.1	3229.21	3257.62	3244.65	3292.73	3650.22	3220.94	3310.09	3227.61	3211.93	3211.83	788.5	14234.8	14139.5	14026.1	14061.7	14050.3	14044.1	14053.2	14034.8
1121	147506	1121	136536			788.5	3898.06	3991.05	3207.31	3226.86	3256.18	3243.18	3294.83	3676.42	3217.86	3298.92	3224.45	3209.11	3209.02	788.4	14353.9	14136.3	14021.5	14057.9	14046.4	14040.2	14047.9	14030
1120	146220	1120	136204			788.4	3972.56	4016.08	3204.62	3224.63	3254.89	3241.88	3297.44	3701.15	3214.89	3288.64	3221.4	3206.4	3206.3	788.3	14349.9	14133.2	14017	14054.2	14042.6	14036.4	14042.5	14025.3
1119	147146	1119	135256			788.3	3961.14	4039.53	3201.62	3222.12	3253.36	3240.35	3300.22	3722.93	3211.63	3278.8	3218.07	3203.38	3203.29	788.2	14281.6	14130.2	14012.4	14050.6	14038.8	14032.6	14037.3	14020.5
1118	148797	1118	135520			788.2	4043.9	4060.56	3198.67	3219.66	3251.92	3238.95	3303.53	3740.9	3208.42	3269.68	3214.77	3200.4	3200.31	788.1	14337.8	14127.4	14007.8	14046.9	14035	14028.9	14032	14015.8
1117	149793	1117	137051			788.1	4075.8	4077.67	3195.37	3216.88	3250.22	3237.31	3307.09	3753.57	3204.88	3260.85	3211.15	3197.08	3197	788	14405	14124.7	14003.2	14043.3	14031.2	14025.3	14026.8	14011
1116	148372	1116	138312			788	3997.7	4090.11	3191.94	3213.98	3248.45	3235.64	3311.13	3760.14	3201.21	3252.45	3207.41	3193.63	3193.55	787.9	14307.4	14122.2	13998.6	14039.8	14027.5	14021.7	14021.6	14006.2
1115	148642	1115	137718			787.9	4038.66	4097.67	3188.8	3211.39	3247.05	3234.36	3316.17	3760.41	3197.84	3244.84	3203.96	3190.47	3190.39	787.8	14214.7	14119.9	13994.1	14036.2	14023.9	14018.2	14016.4	14001.5
1114	149271	1114	137824			787.8	4099.26	4099.71	3185.49	3208.66	3245.56	3233.04	3321.81	3753.69	3194.31	3237.52	3200.35	3187.13	3187.06	787.7	14287.8	14117.8	13989.5	14032.8	14020.2	14014.7	14011.2	13996.8
1113	150027	1113	137742			787.7	4064.16	4096.44	3181.93	3205.69	3243.91	3231.6	3328.06	3740.12	3190.53	3230.36	3196.51	3183.55	3183.48	787.6	14285.9	14115.8	13984.9	14029.3	14016.7	14011.3	14006.1	13992
1112	148924	1112	138240			787.6	3968.8	4088.93	3178.49	3202.87	3242.47	3230.44	3335.4	3720.72	3186.89	3223.69	3192.79	3180.09	3180.03	787.5	14462.2	14114.1	13980.3	14025.9	14013.1	14008	14001	13987.3
1111	148039	1111	138370			787.5	3999.1	4078.49	3175.41	3200.43	3241.48	3229.79	3344.15	3696.71	3183.61	3217.69	3189.44	3176.99	3176.93	787.4	14548.8	14112.6	13975.8	14022.6	14009.7	14004.8	13995.9	13982.6
1110	149186	1110	136566			787.4	3983.48	4065.87	3172.2	3197.89	3240.47	3229.18	3353.93	3668.74	3180.21	3211.85	3185.96	3173.76	3173.7	787.3	14509.4	14111.3	13971.2	14019.3	14006.3	14001.8	13990.9	13977.9
1109	149541	1109	136426			787.3	4024.72	4052.5	3169.04	3195.43	3239.61	3228.83	3365.06	3638.14	3176.87	3206.31	3182.54	3170.58	3170.52	787.2	14590.6	14110.3	13966.6	14016.1	14002.9	13998.8	13985.8	13973.2
1108	149150	1108	138202			787.2	4043.84	4039.41	3165.71	3192.82	3238.7	3228.52	3377.42	3605.81	3173.35	3200.81	3178.96	3167.23	3167.17	787.1	14553.5	14109.5	13962	14012.9	13999.6	13995.9	13980.8	13968.5
1107	149632	1107	139632			787.1	4045.2	4027.72	3162.29	3190.15	3237.83	3228.38	3391.22	3572.75	3169.76	3195.42	3175.29	3163.79	3163.74	787	14443.4	14109.1	13957.4	14009.8	13996.4	13993.2	13975.7	13963.7
1106	150006	1106	138898			787	4028.92	4018.41	3158.85	3187.5	3237.07	3228.49	3406.62	3539.82	3166.15	3190.18	3171.62	3160.33	3160.28	786.9	14344.5	14108.9	13952.9	14006.7	13993.3	13990.6	13970.7	13959
1105	151117	1105	138218			786.9	4065.44	4012.24	3155.46	3184.93	3236.5	3228.96	3423.79	3507.66	3162.6	3185.14	3168	3156.92	3156.87	786.8	14461.4	14109.1	13948.3	14003.7	13990.2	13988.2	13965.7	13954.3
1104	150506	1104	139013			786.8	4060.38	4009.52	3151.91	3182.23	3235.93	3229.64	3442.6	3476.45	3158.9	3180.08	3164.23	3153.36	3153.31	786.7	14408.5	14109.6	13943.7	14000.8	13987.2	13986	13960.8	13949.6
1103	151351	1103	137838			786.7	4085.16	4010.72	3148.37	3179.59	3235.53	3230.71	3463.17	3446.7	3155.21	3175.15	3160.47	3149.8	3149.76	786.6	14288.5	14110.5	13939.1	13997.9	13984.3	13984	13955.8	13945
1102	151322	1102	139525			786.6	4098.42	4015.89	3144.72	3176.87	3235.2	3232.14	3485.32	3418.41	3151.41	3170.21	3156.61	3146.13	3146.09	786.5	14440.9	14111.9	13934.5	13995.1	13981.5	13982.3	13950.8	13940.3
1101	149558	1101	138758			786.5	4016.28	4025.01	3141.01	3174.12	3234.99	3234.01	3508.88	3391.76	3147.55	3165.3	3152.68	3142.4	3142.36	786.4	14469.3	14113.7	13930	13992.5	13978.9	13980.8	13945.9	13935.6
1100	150963	1100	138797			786.4	4024.26	4038.2	3137.6	3171.73	3235.29	3236.78	3533.85	3367.14	3144.01	3160.77	3149.07	3138.97	3138.93	786.3	14318.5	14116	13925.4	13989.9	13976.3	13979.6	13941	13930.9
1099	150671	1099	140270			786.3	4027.76	4054.65	3134.14	3169.34	3235.78	3240.17	3559.37	3344.18	3140.42	3156.28	3145.42	3135.5	3135.46	786.2	14365.1	14118.9	13920.8	13987.4	13973.8	13978.7	13936.1	13926.2
1098	151458	1098	139277			786.2	4053.28	4073.64	3130.66	3166.98	3236.47	3244.28	3584.64	3322.85	3136.81	3151.83	3141.75	3132	3131.97	786.1	14499.4	14122.5	13916.2	13985	13971.5	13978.2	13931.2	13921.5
1097	150942	1097	139292			786.1	4098.48	4094.16	3127.07	3164.55	3237.32	3249.14	3608.6	3303	3133.09	3147.33	3137.97	3128.39	3128.36	786	14583.3	14126.6	13911.6	13982.6	13969.4	13978.1	13926.3	13916.9
1096	149912	1096	140993			786	4071.6	4114.95	3123.28	3161.99	3238.26	3254.75	3629.97	3284.46	3129.18	3142.7	3134	3124.59	3124.56	785.9	14524.1	14131.6	13907.1	13980.5	13967.4	13978.5	13921.4	13912.2
1095	151343	1095	140969			785.9	4075.88	4135.05	3119.59	3159.58	3239.6	3261.53	3647.74	3267.42	3125.37	3138.21	3130.13	3120.88	3120.85	785.8	14437.8	14137.4	13902.5	13978.4	13965.5	13979.4	13916.5	13907.5
1094	153074	1094	139425			785.8	4007.76	4153.11	3115.86	3157.21	3241.26	3269.47	3660.5	3251.65	3121.53	3133.74	3126.23	3117.14	3117.11	785.7	14279.4	14144.2	13897.9	13976.5	13963.9	13980.9	13911.6	13902.9
1093	151755	1093	141502			785.7	4026.98	4168.36	3112.38	3155.15	3243.56	3278.99	3667.41	3237.34	3117.95	3129.56	3122.58	3113.65	3113.62	785.6	14195.2	14152	13893.3	13974.7	13962.5	13983.2	13906.8	13898.2
1092	150677	1092	141232			785.6	4093.58	4179.79	3108.82	3153.09	3246.19	3289.89	3667.41	3224.03	3114.28	3125.33	3118.86	3110.07	3110.05	785.5	14048	14161	13888.8	13973.1	13961.3	13986.2	13901.9	13893.5
1091	153374	1091	141275			785.5	4140.12	4187.03	3104.98	3150.82	3249.03	3302.1	3660.02	3211.44	3110.33	3120.86	3114.86	3106.22	3106.2	785.4	14088.7	14171.2	13884.2	13971.6	13960.3	13990.1	13897.1	13888.9
1090	153221	1090	140897			785.4	4174.28	4190.53	3100.95	3148.44	3252.2	3315.86	3645.6	3199.55	3106.2	3116.24	3110.67	3102.17	3102.15	785.3	14312.7	14183	13879.6	13970.3	13959.6	13995	13892.2	13884.2
1089	153026	1089	140999			785.3	4073.22	4191.22	3096.77	3146.01	3255.84	3331.36	3624.93	3188.32	3101.92	3111.5	3106.33	3097.98	3097.96	785.2	14413.7	14196.5	13875	13969.2	13959.2	14001.2	13887.4	13879.6
1088	153773	1088	140679			785.2	4059.24	4190.84	3092.96	3144.05	3260.53	3349.22	3599.67	3178.18	3098.02	3107.16	3102.38	3094.16	3094.14	785.1	14512.9	14211.8	13870.4	13968.2	13959.2	14008.6	13882.6	13874.9
1087	153749	1087	142304			785.1	4110.92	4190.47	3089.2	3142.23	3266.05	3369.26	3570.74	3168.72	3094.16	3102.89	3098.47	3090.38	3090.36	785	14624.1	14229.2	13865.9	13967.5	13959.5	14017.6	13877.8	13870.2
1086	153569	1086	141609			785	4077.62	4191.32	3085.22	3140.31	3272.25	3391.28	3539.21	3159.61	3090.09	3098.44	3094.34	3086.39	3086.37	784.9	14595.8	14249	13861.3	13967	13960.3	14028.2	13873	13865.6
1085	152775	1085	139703			784.9	4127.44	4195.03	3081.35	3138.62	3279.58	3415.69	3506.6	3151.11	3086.13	3094.12	3090.34	3082.51	3082.49	784.8	14407.5	14271.4	13856.7	13966.8	13961.5	14040.8	13868.2	13861
1084	153285	1084	140847			784.8	4140.44	4202.4	3077.27	3136.86	3287.89	3442.21	3473.55	3142.84	3081.97	3089.61	3086.12	3078.42	3078.4	784.7	14384.6	14296.7	13852.1	13966.9	13963.2	14055.3	13863.4	13856.3
1083	152777	1083	141627			784.7	4246.86	4214.44	3073.13	3135.17	3297.49	3470.9	3441.02	3134.89	3077.74	3085.06	3081.85	3074.26	3074.25	784.6	14394.8	14325	13847.5	13967.2	13965.6	14072.1	13858.6	13851.7
1082	151441	1082	141505			784.6	4296.94	4231.38	3068.56	3133.2	3308.23	3501.3	3409.16	3126.85	3073.09	3080.09	3077.14	3069.68	3069.67	784.5	14405.3	14356.6	13843	13967.9	13968.7	14091.1	13853.8	13847
1081	151429	1081	143424			784.5	4303.56	4253.75	3063.77	3131.18	3320.54	3533.37	3378.58	3118.9	3068.22	3074.94	3072.23	3064.88	3064.87	784.4	14498.7	14391.6	13838.4	13968.9	13972.6	14112.2	13849.1	13842.4
1080	153017	1080	143014			784.4	4278.34	4281.8	3058.94	3129.29	3334.86	3566.9	3349.64	3111.17	3063.32	3069.75	3067.28	3060.04	3060.03	784.3	14549.2	14429.7	13833.8	13970.2	13977.4	14135.2	13844.3	13837.7
1079	155165	1079	141809			784.3	4364.68	4315.46	3054.19	3127.68	3351.61	3601.5	3322.54	3103.75	3058.49	3064.66	3062.4	3055.27	3055.26	784.2	14559.3	14470.5	13829.2	13972	13983.4	14159.5	13839.5	13833.1
1078	154288	1078	142991			784.2	4404.72	4353.81	3049.08	3125.93	3370.67	3635.89	3296.87	3096.19	3053.31	3059.24	3057.18	3050.16	3050.15	784.1	14629.9	14513.4	13824.6	13974.2	13990.6	14184	13834.8	13828.5
1077	155377	1077	143714			784.1	4487.12	4396.35	3043.8	3124.23	3392.59	3669.29	3272.73	3088.64	3047.96	3053.65	3051.78	3044.86	3044.86	784	14582.6	14557	13820.1	13976.9	13999.3	14207.2	13830	13823.8
1076	154916	1076	143804			784	4527.28	4441.89	3038.18	3122.44	3417.54	3700.23	3249.9	3080.91	3042.26	3047.73	3046.04	3039.23	3039.22	783.9	14598.6	14600	13815.5	13980.2	14009.8	14227.5	13825.2	13819.2
1075	155632	1075	142780			783.9	4517.08	4489.45	3032.38	3120.74	3446.11	3727.44	3228.41	3073.16	3036.39	3041.65	3040.13	3033.41	3033.41	783.8	14697.2	14640.6	13810.9	13984	14022.4	14242.8	13820.5	13814.5
1074	156203	1074	142849			783.8	4463.34	4538	3026.59	3119.36	3478.92	3749.57	3208.33	3065.55	3030.54	3035.59	3034.23	3027.62	3027.61	783.7	14637.2	14677.2	13806.3	13988.5	14037.4	14251	13815.8	13809.9
1073	156207	1073	143606			783.7	4597.04	4586.45	3020.99	3118.5	3516.51	3765.24	3189.73	3058.25	3024.88	3029.74	3028.53	3022.01	3022.01	783.6	14599.3	14709	13801.8	13993.7	14055.1	14250.9	13811	13805.3
1072	156773	1072	142258			783.6	4617.26	4633.16	3014.85	3117.46	3558.63	3772.45	3171.76	3050.51	3018.68	3023.35	3022.28	3015.86	3015.86	783.5	14645.3	14735.9	13797.2	13999.6	14076.1	14241.9	13806.3	13800.6
1071	156324	1071	141147			783.5	4614.98	4677.96	3008.61	3116.71	3606.06	3770.76	3154.75	3042.78	3012.37	3016.87	3015.93	3009.6	3009.6	783.4	14781.9	14759	13792.6	14006.5	14100.8	14224.5	13801.6	13796
1070	156247	1070	141386			783.4	4651.32	4720.94	3002.35	3116.39	3659.28	3759.95	3138.68	3035.12	3006.05	3010.38	3009.57	3003.34	3003.34	783.3	14858.1	14780.2	13788	14014.2	14129.8	14200.1	13796.8	13791.4
1069	157348	1069	142627			783.3	4745.28	4762.59	2995.93	3116.4	3718.51	3740.17	3123.29	3027.38	2999.57	3003.74	3003.05	2996.9	2996.9	783.2	14829.9	14802.2	13783.4	14023.1	14163.4	14170.6	13792.1	13786.8
1068	158727	1068	143337			783.2	4845.14	4803.69	2989.11	3116.55	3783.71	3712.09	3108.3	3019.32	2992.7	2996.71	2996.14	2990.07	2990.08	783.1	14768	14827.6	13778.9	14033.1	14202.2	14138.2	13787.4	13782.1
1067	158858	1067	143764			783.1	4869.98	4845.73	2981.88	3116.88	3855.12	3676.94	3093.59	3010.92	2985.41	2989.28	2988.81	2982.83	2982.84	783	14761.4	14858.9	13774.3	14044.5	14246.8	14104.5	13782.7	13777.5
1066	158314	1066	144032			783	4886.2	4890.51	2974.52	3117.76	3932.98	3636.57	3079.39	3002.46	2978	2981.73	2981.36	2975.47	2975.47	782.9	14971.2	14898.1	13769.7	14057.3	14297.6	14071.1	13778	13772.9
1065	157656	1065	142751			782.9	4956.9	4939.57	2967.07	3119.29	4017.3	3592.56	3065.67	2993.97	2970.49	2974.1	2973.82	2968.01	2968.01	782.8	15191.5	14946.9	13765.1	14071.9	14355	14039	13773.2	13768.3
1064	156540	1064	143288			782.8	5068.8	4993.94	2959.32	3121.36	4107.62	3546.12	3052.14	2985.23	2962.69	2966.16	2965.98	2960.24	2960.25	782.7	15275.6	15006.2	13760.5	14088.2	14419.3	14008.7	13768.5	13763.6
1063	158063	1063	143402			782.7	5118.76	5054.15	2951.1	3123.88	4203.15	3498.41	3038.62	2976.08	2954.42	2957.77	2957.67	2952.02	2952.02	782.6	15071	15076.7	13756	14106.7	14490.5	13980.5	13763.8	13759
1062	159441	1062	144311			782.6	5172.76	5120.77	2942.65	3127.24	4303.4	3450.61	3025.28	2966.75	2945.92	2949.16	2949.14	2943.56	2943.57	782.5	15062.3	15158.4	13751.4	14127.5	14568.2	13954.6	13759.1	13754.4
1061	157775	1061	146028			782.5	5221.24	5193.3	2933.96	3131.54	4406.98	3403.56	3012.08	2957.22	2937.18	2940.31	2940.37	2934.86	2934.87	782.4	15332.4	15250.8	13746.8	14151	14651.9	13930.9	13754.4	13749.8
1060	156419	1060	145723			782.4	5297.8	5270.78	2925.05	3136.94	4512.26	3357.8	2999	2947.51	2928.23	2931.25	2931.38	2925.94	2925.95	782.3	15462.7	15352.9	13742.2	14177.6	14740.1	13909.2	13749.8	13745.2
1059	157905	1059	145265			782.3	5341.42	5351.41	2915.81	3143.53	4616.94	3313.57	2985.9	2937.51	2918.93	2921.85	2922.05	2916.69	2916.7	782.2	15526.5	15462.7	13737.6	14207.6	14830.6	13889.4	13745	13740.5
1058	157689	1058	144617			782.2	5378.36	5432.72	2906.36	3151.63	4718.11	3271.29	2972.87	2927.34	2909.44	2912.26	2912.52	2907.23	2907.24	782.1	15471	15577.2	13733.1	14241.6	14920.3	13871.3	13740.4	13735.9
1057	157136	1057	143481			782.1	5413.98	5511.7	2896.72	3161.5	4812.48	3231.07	2959.91	2917.02	2899.76	2902.49	2902.81	2897.59	2897.6	782	15458.2	15692.2	13728.5	14280.1	15004.5	13854.6	13735.7	13731.3
1056	156518	1056	144948			782	5490.22	5584.6	2886.92	3173.39	4895.95	3192.98	2947.02	2906.56	2889.91	2892.55	2892.93	2887.77	2887.78	781.9	15593	15803.1	13723.9	14323.6	15078	13839.4	13731	13726.7
1055	158051	1055	147110			781.9	5501.78	5647.36	2876.77	3187.48	4964.26	3156.84	2934	2895.8	2879.72	2882.27	2882.71	2877.62	2877.63	781.8	15768.8	15904.4	13719.3	14373	15135.1	13825.3	13726.3	13722.1
1054	159226	1054	147071			781.8	5616.44	5696.53	2866.55	3204.38	5013.63	3122.8	2921.09	2884.97	2869.45	2871.92	2872.41	2867.39	2867.4	781.7	15865.7	15991.3	13714.8	14429	15170	13812.2	13721.6	13717.5
1053	161673	1053	146537			781.7	5664.08	5728.49	2855.83	3224.05	5040.2	3090.42	2907.87	2873.69	2858.7	2861.09	2861.62	2856.66	2856.67	781.6	15941.7	16060.8	13710.2	14492.6	15179.1	13800	13717	13712.8
1052	161855	1052	146876			781.6	5700.04	5741.6	2844.89	3247.26	5041.96	3059.8	2894.58	2862.21	2847.72	2850.03	2850.61	2845.71	2845.72	781.5	16036.1	16112.3	13705.6	14564.6	15160.9	13788.6	13712.3	13708.2
1051	163117	1051	147691			781.5	5661.38	5735.42	2833.76	3274.5	5018.15	3030.88	2881.27	2850.57	2836.55	2838.79	2839.41	2834.58	2834.59	781.4	16167.8	16148.1	13701	14646.2	15116.8	13777.9	13707.6	13703.6
1050	160751	1050	147201			781.4	5655.02	5711.48	2822.75	3306.65	4969.86	3003.81	2868.2	2839.05	2825.5	2827.66	2828.32	2823.56	2823.57	781.3	16428.1	16173.2	13696.4	14738.5	15050.6	13767.8	13702.9	13699
1049	160845	1049	148254			781.3	5623.3	5672.35	2811.71	3344.2	4899.23	2978.32	2855.24	2827.55	2814.42	2816.52	2817.22	2812.51	2812.53	781.2	16446	16193.9	13691.9	14842.4	14967.9	13758.3	13698.2	13694.4
1048	159149	1048	149399			781.2	5654.14	5622.03	2800.76	3387.8	4809.84	2954.37	2842.47	2816.14	2803.43	2805.47	2806.2	2801.55	2801.56	781.1	16225.1	16216.6	13687.3	14958.7	14874.5	13749.2	13693.6	13689.8
1047	158177	1047	147551			781.1	5694.44	5564.67	2789.64	3437.8	4705.39	2931.58	2829.65	2804.58	2792.28	2794.25	2795.02	2790.43	2790.44	781	16110.6	16247.1	13682.7	15087.5	14775.7	13740.6	13688.9	13685.2
1046	157974	1046	146678			781	5595.7	5504.77	2778.32	3494.52	4590.14	2909.79	2816.73	2792.85	2780.92	2782.84	2783.64	2779.1	2779.11	780.9	16234.9	16289.2	13678.1	15228.5	14676.1	13732.3	13684.2	13680.6
1045	160786	1045	148568			780.9	5488.72	5446.81	2767.34	3558.7	4468.54	2889.41	2804.24	2781.47	2769.91	2771.76	2772.6	2768.11	2768.13	780.8	16394.8	16344.5	13673.5	15380.1	14578.7	13724.4	13679.6	13676
1044	161142	1044	149639			780.8	5406.76	5393.9	2756.74	3630.16	4344.02	2870.36	2792.21	2770.49	2759.27	2761.07	2761.93	2757.51	2757.52	780.7	16498	16411.6	13669	15538.6	14485.8	13716.7	13674.9	13671.4
1043	162419	1043	150467			780.7	5413.92	5347.78	2746.41	3707.74	4219.49	2852.44	2780.54	2759.79	2748.91	2750.66	2751.55	2747.17	2747.19	780.6	16493.7	16486.3	13664.4	15698.6	14398.9	13709.3	13670.3	13666.7
1042	162721	1042	149061			780.6	5244.5	5308.31	2736.02	3789.27	4096.76	2835.2	2768.88	2749.05	2738.49	2740.18	2741.09	2736.77	2736.79	780.5	16500.7	16561.1	13659.8	15851.8	14318.6	13702.1	13665.6	13662.1
1041	163442	1041	148562			780.5	5220.92	5274.66	2726.24	3872.16	3978.36	2819.25	2757.9	2738.93	2728.68	2730.32	2731.26	2726.99	2727.01	780.4	16464.8	16625.9	13655.2	15988	14245.2	13695.2	13661	13657.5
1040	164925	1040	149759			780.4	5160.52	5242.84	2716.53	3951.33	3864.89	2803.94	2747.04	2728.88	2718.93	2720.52	2721.49	2717.26	2717.28	780.3	16490.7	16669.3	13650.6	16095.6	14178.6	13688.4	13656.3	13652.9
1039	165644	1039	148608			780.3	5078.7	5207.92	2707	4021.14	3757.28	2789.34	2736.44	2719.05	2709.38	2710.92	2711.91	2707.74	2707.75	780.2	16539.8	16679.8	13646.1	16163.7	14118.6	13681.8	13651.6	13648.3
1038	166549	1038	147505			780.2	5027.2	5163.95	2697.76	4075.06	3656.28	2775.48	2726.17	2709.5	2700.11	2701.61	2702.61	2698.49	2698.51	780.1	16517.5	16649.3	13641.5	16184.3	14064.8	13675.4	13647	13643.7
1037	166569	1037	148843			780.1	4898.62	5104.87	2688.68	4106.9	3561.93	2762.19	2716.12	2700.14	2691	2692.46	2693.48	2689.41	2689.42	780	16577.6	16574.3	13636.9	16154.5	14016.8	13669.1	13642.4	13639.1
1036	163787	1036	148434			780	4840.12	5026.61	2680.07	4112.47	3474.72	2749.71	2706.59	2691.24	2682.36	2683.78	2684.82	2680.79	2680.81	779.9	16640.1	16457.2	13632.3	16077.4	13974.1	13662.9	13637.7	13634.5
1035	164066	1035	149986			779.9	4788.16	4927.13	2671.66	4089.88	3394.29	2737.74	2697.29	2682.56	2673.92	2675.29	2676.35	2672.37	2672.38	779.8	16417.1	16305.4	13627.8	15960.6	13936	13656.8	13633	13629.9
1034	166800	1034	150428			779.8	4748.58	4807.77	2663.41	4040.71	3320.38	2726.22	2688.2	2674.05	2665.64	2666.98	2668.05	2664.11	2664.13	779.7	16309.1	16129.3	13623.2	15815.3	13902.2	13650.9	13628.4	13625.3
1033	166057	1033	151017			779.7	4622.82	4672.77	2655.29	3969.42	3252.77	2715.07	2679.28	2665.67	2657.49	2658.79	2659.87	2655.98	2656	779.6	16150	15939.9	13618.6	15652.8	13872	13645	13623.8	13620.7
1032	164722	1032	151680			779.6	4466.3	4528.1	2647.62	3882.42	3191.4	2704.6	2670.86	2657.76	2649.8	2651.06	2652.16	2648.31	2648.33	779.5	16057.6	15747.2	13614	15483.8	13845.1	13639.2	13619.1	13616.1
1031	165602	1031	151136			779.5	4310.88	4380.18	2640.53	3786.45	3136.08	2694.91	2663.05	2650.44	2642.68	2643.91	2645.02	2641.22	2641.24	779.4	15957.9	15558.8	13609.4	15316.1	13820.9	13633.5	13614.5	13611.5
1030	167529	1030	151191			779.4	4151.32	4234.32	2634.03	3687.28	3086.38	2685.97	2655.84	2643.71	2636.15	2637.34	2638.46	2634.7	2634.72	779.3	15625.4	15379.8	13604.9	15155.4	13799.2	13627.9	13609.8	13606.9
1029	170004	1029	150889			779.3	4000.22	4094.59	2628.11	3589.44	3041.87	2677.79	2649.27	2637.57	2630.21	2631.37	2632.5	2628.79	2628.81	779.2	15300.6	15213.4	13600.3	15005.2	13779.5	13622.3	13605.2	13602.3
1028	169292	1028	150974			779.2	3846.5	3963.86	2622.77	3496.19	3002.15	2670.32	2643.29	2632.02	2624.84	2625.97	2627.11	2623.43	2623.45	779.1	15072.6	15061	13595.7	14867.1	13761.6	13616.8	13600.5	13597.7
1027	170543	1027	153292			779.1	3718.02	3843.5	2618	3409.36	2966.79	2663.56	2637.92	2627.04	2620.05	2621.14	2622.3	2618.66	2618.68	779	14830.2	14922.9	13591.1	14741.7	13745.3	13611.4	13595.9	13593.1
1026	170859	1026	154943			779	3603.8	3734.09	2613.71	3329.91	2935.32	2657.41	2633.06	2622.56	2615.74	2616.8	2617.97	2614.37	2614.39	778.9	14535.1	14798.5	13586.5	14628.7	13730.2	13606	13591.3	13588.5
1025	169367	1025	154235			778.9	3527.18	3635.39	2609.86	3258.01	2907.29	2651.8	2628.64	2618.51	2611.86	2612.89	2614.06	2610.51	2610.53	778.8	14558.8	14686.8	13582	14527.2	13716.2	13600.6	13586.6	13583.9
1024	169944	1024	153130			778.8	3439.28	3546.69	2606.28	3193.32	2882.21	2646.57	2624.54	2614.75	2608.26	2609.26	2610.45	2606.93	2606.95	778.7	14518.3	14586.7	13577.4	14436.5	13703.1	13595.3	13582	13579.3
1023	171953	1023	156002			778.7	3344.14	3467.38	2603.04	3135.53	2859.81	2641.76	2620.79	2611.32	2604.99	2605.97	2607.16	2603.68	2603.7	778.6	14255.9	14497	13572.8	14355.2	13690.9	13590.1	13577.4	13574.7
1022	172779	1022	157191			778.6	3274.88	3396.54	2600.15	3084.05	2839.82	2637.41	2617.41	2608.26	2602.08	2603.03	2604.23	2600.78	2600.8	778.5	14149.6	14416.6	13568.2	14282.5	13679.4	13584.9	13572.7	13570.1
1021	174244	1021	158414			778.5	3196.36	3333.29	2597.52	3038.26	2821.89	2633.39	2614.31	2605.47	2599.43	2600.36	2601.55	2598.15	2598.17	778.4	14041.8	14344.5	13563.6	14217.3	13668.4	13579.7	13568.1	13565.5
1020	175494	1020	158840			778.4	3232.26	3276.8	2595.19	2997.55	2805.82	2629.74	2611.53	2602.97	2597.07	2597.98	2599.18	2595.81	2595.83	778.3	13978.1	14279.4	13559.1	14158.8	13658.1	13574.5	13563.5	13560.9
1019	174561	1019	159949			778.3	3169.2	3225.83	2592.7	2960.93	2790.94	2626.01	2608.62	2600.33	2594.57	2595.45	2596.66	2593.32	2593.34	778.2	13834.3	14220.8	13554.5	14106.1	13648.1	13569.4	13558.8	13556.3
1018	176272	1018	160040			778.2	3092.84	3180.13	2590.46	2928.29	2777.49	2622.59	2605.95	2597.93	2592.3	2593.16	2594.37	2591.07	2591.09	778.1	13726.6	14167.7	13549.9	14058.5	13638.7	13564.3	13554.2	13551.7
1017	178038	1017	159906			778.1	2971.78	3139.08	2588.5	2899.21	2765.35	2619.51	2603.6	2595.82	2590.32	2591.16	2592.37	2589.11	2589.13	778	13665.1	14119.5	13545.3	14015.4	13629.5	13559.2	13549.6	13547.1
1016	176352	1016	161260			778	2956.9	3102.38	2587.01	2873.49	2754.58	2616.95	2601.72	2594.18	2588.81	2589.62	2590.84	2587.61	2587.63	777.9	13625.7	14075.6	13540.8	13976.2	13620.8	13554.2	13545	13542.5
1015	172982	1015	159177			777.9	2976.1	3069.1	2585.57	2850.34	2744.64	2614.5	2599.91	2592.6	2587.35	2588.14	2589.36	2586.16	2586.19	777.8	13664.9	14035.4	13536.2	13940.4	13612.3	13549.1	13540.3	13537.9
1014	171312	1014	157498			777.8	3047.32	3038.7	2584.04	2829.32	2735.3	2612.02	2598.03	2590.94	2585.81	2586.58	2587.8	2584.64	2584.66	777.7	13754.9	13998.6	13531.6	13907.8	13604.1	13544.1	13535.7	13533.3
1013	171282	1013	157734			777.7	2957.74	3010.65	2582.24	2809.97	2726.29	2609.3	2595.88	2589.01	2583.98	2584.73	2585.96	2582.83	2582.85	777.6	13705.5	13964.8	13527	13877.7	13596.1	13539.1	13531.1	13528.7
1012	169841	1012	157796			777.6	2919.52	2985.24	2580.78	2792.66	2718.15	2606.97	2594.09	2587.41	2582.5	2583.23	2584.46	2581.36	2581.38	777.5	13637.5	13933.5	13522.4	13850.1	13588.4	13534.2	13526.5	13524.1
1011	171204	1011	157212			777.5	2919.34	2962.03	2579.46	2777.03	2710.63	2604.82	2592.45	2585.97	2581.16	2581.87	2583.11	2580.04	2580.06	777.4	13711.9	13904.7	13517.9	13824.6	13580.9	13529.2	13521.8	13519.5
1010	173672	1010	156825			777.4	2915.52	2940.63	2578.13	2762.72	2703.54	2602.7	2590.82	2584.52	2579.82	2580.51	2581.74	2578.71	2578.73	777.3	13752.6	13877.8	13513.3	13800.9	13573.6	13524.3	13517.2	13514.9
1009	175453	1009	158509			777.3	2901.52	2920.85	2576.82	2749.6	2696.84	2600.63	2589.21	2583.09	2578.49	2579.16	2580.4	2577.39	2577.41	777.2	13516.7	13852.9	13508.7	13778.9	13566.4	13519.4	13512.6	13510.3
1008	176771	1008	162216			777.2	2879.04	2902.58	2575.55	2737.59	2690.53	2598.65	2587.65	2581.71	2577.2	2577.86	2579.1	2576.12	2576.14	777.1	13454.9	13829.5	13504.1	13758.4	13559.4	13514.5	13508	13505.7
1007	180725	1007	164417			777.1	2907.36	2885.68	2574.37	2726.59	2684.62	2596.77	2586.19	2580.41	2576	2576.64	2577.88	2574.93	2574.95	777	13717.3	13807.7	13499.5	13739.2	13552.6	13509.6	13503.3	13501.1
1006	183727	1006	164698			777	2920.6	2869.84	2573.07	2716.31	2678.89	2594.82	2584.63	2579.01	2574.69	2575.31	2576.55	2573.63	2573.65	776.9	13864.1	13787.2	13495	13721.2	13545.9	13504.7	13498.7	13496.5
1005	184413	1005	166724			776.9	2937.34	2854.98	2571.72	2706.72	2673.35	2592.83	2583.02	2577.55	2573.32	2573.93	2575.16	2572.27	2572.29	776.8	13762.9	13767.9	13490.4	13704.2	13539.3	13499.9	13494.1	13491.9
1004	189379	1004	170923			776.8	2872.44	2841	2570.29	2697.73	2667.99	2590.8	2581.34	2576.02	2571.88	2572.47	2573.7	2570.84	2570.87	776.7	13788.1	13749.7	13485.8	13688.2	13532.8	13495	13489.5	13487.3
1003	194849	1003	172052			776.7	2854.2	2828.14	2569.12	2689.59	2663.1	2589.05	2579.92	2574.74	2570.68	2571.26	2572.49	2569.66	2569.68	776.6	13727.3	13732.5	13481.2	13673.1	13526.4	13490.2	13484.9	13482.8
1002	197906	1002	171737			776.6	2920.32	2816.12	2568.01	2682.05	2658.48	2587.38	2578.58	2573.53	2569.55	2570.12	2571.35	2568.55	2568.57	776.5	13680.9	13716.2	13476.6	13658.8	13520.1	13485.4	13480.2	13478.1
1001	192648	1001	173053			776.5	2936.56	2804.55	2566.63	2674.74	2653.79	2585.47	2576.98	2572.07	2568.17	2568.72	2569.95	2567.17	2567.19	776.4	13678.4	13700.6	13472.1	13645.2	13514	13480.6	13475.6	13473.6
1000	189431	1000	172830			776.4	2909.16	2793.56	2565.19	2667.8	2649.21	2583.52	2575.32	2570.53	2566.71	2567.25	2568.48	2565.72	2565.75	776.3	13768.1	13685.9	13467.5	13632.2	13507.9	13475.8	13471	13469
999	184893	999	169698			776.3	2865.96	2783.27	2563.85	2661.36	2644.89	2581.69	2573.76	2569.1	2565.35	2565.88	2567.11	2564.38	2564.4	776.2	13722.3	13671.8	13462.9	13619.8	13501.9	13471	13466.4	13464.4
998	179193	998	166529			776.2	2868.18	2773.68	2562.67	2655.45	2640.89	2580.04	2572.38	2567.83	2564.16	2564.67	2565.9	2563.2	2563.22	776.1	13610.2	13658.3	13458.3	13607.9	13495.9	13466.2	13461.8	13459.8
997	176585	997	163478			776.1	2852.78	2764.59	2561.48	2649.85	2637.02	2578.4	2570.99	2566.56	2562.96	2563.45	2564.68	2562	2562.03	776	13506.9	13645.3	13453.8	13596.5	13490.1	13461.4	13457.2	13455.2
996	173845	996	161578			776	2782.2	2756.01	2560.35	2644.61	2633.34	2576.83	2569.66	2565.34	2561.81	2562.29	2563.51	2560.86	2560.89	775.9	13430.8	13632.9	13449.2	13585.6	13484.3	13456.6	13452.6	13450.6
995	173055	995	161334			775.9	2892.78	2748.12	2559.48	2639.91	2630.05	2575.54	2568.61	2564.39	2560.93	2561.4	2562.62	2560	2560.02	775.8	13403.7	13621	13444.6	13575	13478.5	13451.9	13447.9	13446
994	171443	994	159201			775.8	2876.62	2740.19	2558.18	2635.03	2626.45	2573.84	2567.13	2563.01	2559.61	2560.08	2561.29	2558.7	2558.72	775.7	13351.8	13609.5	13440	13564.9	13472.8	13447.1	13443.3	13441.4
993	165621	993	154380			775.7	2791.7	2732.69	2556.95	2630.44	2623.01	2572.21	2565.71	2561.7	2558.36	2558.81	2560.03	2557.45	2557.47	775.6	13492.1	13598.4	13435.4	13555.1	13467.2	13442.3	13438.7	13436.8
992	164520	992	151004			775.6	2826.08	2725.84	2556.03	2626.38	2620.01	2570.92	2564.62	2560.7	2557.43	2557.87	2559.08	2556.53	2556.56	775.5	13575.4	13587.7	13430.9	13545.6	13461.6	13437.6	13434.1	13432.2
991	166219	991	153804			775.5	2820.96	2719.17	2554.98	2622.39	2616.96	2569.51	2563.41	2559.58	2556.36	2556.79	2558	2555.48	2555.5	775.4	13558.5	13577.4	13426.3	13536.4	13456.1	13432.9	13429.5	13427.6
990	169185	990	154334			775.4	2772.12	2712.81	2553.94	2618.58	2614.01	2568.12	2562.21	2558.47	2555.32	2555.73	2556.94	2554.44	2554.46	775.3	13662.3	13567.3	13421.7	13527.5	13450.6	13428.1	13424.9	13423
989	169394	989	154085			775.3	2774.24	2706.9	2553.09	2615.13	2611.34	2566.94	2561.2	2557.55	2554.45	2554.86	2556.06	2553.58	2553.61	775.2	13669.2	13557.6	13417.1	13518.8	13445.1	13423.4	13420.3	13418.5
988	167985	988	156625			775.2	2785.16	2701.23	2552.23	2611.81	2608.74	2565.75	2560.18	2556.62	2553.58	2553.97	2555.18	2552.72	2552.74	775.1	13585.8	13548.1	13412.5	13510.3	13439.7	13418.7	13415.7	13413.9
987	170950	987	159547			775.1	2733.02	2695.75	2551.32	2608.59	2606.17	2564.53	2559.13	2555.64	2552.66	2553.05	2554.24	2551.81	2551.83	775	13511.9	13538.9	13408	13502.1	13434.3	13414	13411	13409.3
986	179990	986	165539			775	2762.94	2690.69	2550.61	2605.71	2603.87	2563.52	2558.28	2554.87	2551.93	2552.32	2553.51	2551.09	2551.12	774.9	13466.8	13529.9	13403.4	13494.1	13429	13409.2	13406.4	13404.7
985	191518	985	174445			774.9	2792.02	2685.71	2549.79	2602.82	2601.52	2562.4	2557.31	2553.98	2551.09	2551.47	2552.66	2550.26	2550.29	774.8	13432	13521.1	13398.8	13486.2	13423.7	13404.5	13401.8	13400.1
984	206135	984	180154			774.8	2721.84	2680.81	2548.84	2599.93	2599.11	2561.18	2556.23	2552.97	2550.14	2550.5	2551.69	2549.32	2549.34	774.7	13525	13512.6	13394.2	13478.5	13418.4	13399.8	13397.2	13395.5
983	218365	983	186770			774.7	2769.64	2676.36	2548.17	2597.41	2597.04	2560.23	2555.42	2552.23	2549.45	2549.81	2550.99	2548.64	2548.66	774.6	13649.1	13504.2	13389.6	13471	13413.1	13395.1	13392.6	13390.9
982	228925	982	194811			774.6	2777.26	2671.89	2547.31	2594.8	2594.83	2559.1	2554.43	2551.31	2548.58	2548.92	2550.1	2547.77	2547.8	774.5	13613.9	13496.1	13385.1	13463.6	13407.9	13390.4	13388	13386.3
981	239646	981	201575			774.5	2819.74	2667.54	2546.41	2592.25	2592.65	2557.95	2553.41	2550.36	2547.67	2548.01	2549.18	2546.87	2546.9	774.4	13461.6	13488.1	13380.5	13456.4	13402.7	13385.7	13383.4	13381.7
980	242940	980	203803			774.4	2768.76	2663.18	2545.34	2589.61	2590.34	2556.64	2552.22	2549.23	2546.59	2546.92	2548.09	2545.8	2545.83	774.3	13407.6	13480.2	13375.9	13449.3	13397.5	13381	13378.8	13377.1
979	226504	979	199276			774.3	2711.4	2659.15	2544.47	2587.24	2588.28	2555.53	2551.23	2548.3	2545.71	2546.03	2547.2	2544.93	2544.96	774.2	13452.6	13472.5	13371.3	13442.3	13392.4	13376.4	13374.2	13372.5
978	203234	978	188033			774.2	2762.86	2655.47	2543.82	2585.18	2586.49	2554.64	2550.46	2547.6	2545.05	2545.36	2546.53	2544.28	2544.3	774.1	13510	13465	13366.8	13435.5	13387.3	13371.7	13369.6	13368
977	186935	977	173534			774.1	2756.62	2651.71	2542.97	2582.97	2584.54	2553.57	2549.49	2546.69	2544.18	2544.49	2545.65	2543.42	2543.45	774	13560.6	13457.5	13362.2	13428.7	13382.2	13367	13365	13363.4
976	174980	976	164014			774	2760.1	2648.1	2542.14	2580.85	2582.65	2552.51	2548.55	2545.81	2543.34	2543.64	2544.8	2542.59	2542.61	773.9	13561.5	13450.2	13357.6	13422.1	13377.1	13362.3	13360.4	13358.8
975	163403	975	156702			773.9	2752.12	2644.58	2541.29	2578.78	2580.78	2551.45	2547.59	2544.91	2542.48	2542.77	2543.92	2541.73	2541.76	773.8	13512	13443.1	13353	13415.5	13372	13357.6	13355.8	13354.2
974	152603	974	152214			773.8	2811.4	2641.19	2540.47	2576.78	2578.98	2550.43	2546.67	2544.03	2541.65	2541.93	2543.08	2540.91	2540.93	773.7	13568.4	13436	13348.4	13409	13367	13353	13351.2	13349.6
973	143087	973	146842			773.7	2829.1	2637.66	2539.41	2574.61	2576.98	2549.17	2545.51	2542.93	2540.58	2540.86	2542	2539.85	2539.88	773.6	13458.5	13429	13343.9	13402.6	13361.9	13348.3	13346.6	13345
972	136405	972	140876			773.6	2760.66	2634.16	2538.28	2572.42	2574.94	2547.85	2544.28	2541.75	2539.44	2539.71	2540.85	2538.72	2538.74	773.5	13418.6	13422.2	13339.3	13396.3	13356.9	13343.6	13342	13340.4
971	131396	971	134076			773.5	2748.44	2631.01	2537.42	2570.53	2573.19	2546.8	2543.32	2540.84	2538.57	2538.83	2539.97	2537.85	2537.87	773.4	13472.3	13415.4	13334.7	13390.1	13351.9	13339	13337.4	13335.8
970	124034	970	128871			773.4	2766.4	2627.99	2536.59	2568.74	2571.52	2545.79	2542.4	2539.97	2537.73	2537.99	2539.12	2537.02	2537.05	773.3	13478.5	13408.7	13330.1	13383.9	13346.9	13334.3	13332.8	13331.2
969	119399	969	125561			773.3	2727.88	2624.98	2535.7	2566.91	2569.81	2544.72	2541.41	2539.03	2536.83	2537.08	2538.21	2536.13	2536.15	773.2	13520	13402.1	13325.5	13377.8	13342	13329.6	13328.1	13326.7
968	113349	968	121215			773.2	2707.94	2622.19	2534.95	2565.27	2568.27	2543.8	2540.57	2538.23	2536.07	2536.32	2537.44	2535.37	2535.4	773.1	13564.6	13395.6	13321	13371.8	13337	13325	13323.5	13322.1
967	110867	967	118822			773.1	2727.58	2619.55	2534.28	2563.74	2566.83	2542.96	2539.81	2537.51	2535.39	2535.63	2536.74	2534.7	2534.72	773	13582	13389.1	13316.4	13365.8	13332	13320.3	13318.9	13317.5
966	109356	966	117788			773	2735.9	2616.89	2533.52	2562.17	2565.34	2542.04	2538.97	2536.72	2534.62	2534.86	2535.97	2533.94	2533.97	772.9	13602.2	13382.8	13311.8	13359.9	13327.1	13315.7	13314.3	13312.9
965	106899	965	117698			772.9	2719.94	2614.27	2532.73	2560.6	2563.84	2541.1	2538.09	2535.89	2533.82	2534.05	2535.16	2533.15	2533.18	772.8	13569.3	13376.5	13307.2	13354	13322.2	13311	13309.7	13308.3
964	106335	964	116807			772.8	2677.18	2611.77	2532.01	2559.11	2562.42	2540.21	2537.28	2535.12	2533.09	2533.31	2534.41	2532.42	2532.44	772.7	13641.4	13370.2	13302.6	13348.2	13317.3	13306.4	13305.1	13303.7
963	105030	963	115870			772.7	2686.16	2609.5	2531.44	2557.82	2561.19	2539.5	2536.64	2534.51	2532.51	2532.73	2533.83	2531.85	2531.87	772.6	13671.9	13364	13298.1	13342.5	13312.4	13301.7	13300.5	13299.1
962	105274	962	115894			772.6	2685.94	2607.24	2530.84	2556.53	2559.94	2538.75	2535.95	2533.87	2531.9	2532.11	2533.21	2531.24	2531.27	772.5	13675.1	13357.9	13293.5	13336.8	13307.5	13297.1	13295.9	13294.5
961	104956	961	116371			772.5	2667.62	2605.04	2530.23	2555.25	2558.71	2538.01	2535.27	2533.22	2531.29	2531.49	2532.58	2530.64	2530.66	772.4	13692.5	13351.8	13288.9	13331.1	13302.6	13292.5	13291.3	13290
960	105437	960	118102			772.4	2676.86	2602.96	2529.7	2554.07	2557.57	2537.33	2534.66	2532.65	2530.74	2530.94	2532.03	2530.1	2530.12	772.3	13604.4	13345.8	13284.3	13325.4	13297.8	13287.8	13286.7	13285.4
959	104868	959	117379			772.3	2694.1	2600.89	2529.12	2552.88	2556.41	2536.62	2534.01	2532.04	2530.16	2530.36	2531.44	2529.52	2529.55	772.2	13445.6	13339.9	13279.7	13319.8	13292.9	13283.2	13282.1	13280.8
958	104766	958	115726			772.2	2647.72	2598.8	2528.48	2551.64	2555.2	2535.85	2533.3	2531.36	2529.51	2529.7	2530.78	2528.88	2528.9	772.1	13355.5	13333.9	13275.2	13314.3	13288	13278.5	13277.5	13276.2
957	105911	957	117004			772.1	2600.58	2596.93	2528.02	2550.61	2554.19	2535.26	2532.76	2530.86	2529.03	2529.22	2530.3	2528.41	2528.43	772	13435.8	13328.1	13270.6	13308.8	13283.2	13273.9	13272.9	13271.6
956	105131	956	117342			772	2628.28	2595.29	2527.73	2549.77	2553.37	2534.85	2532.41	2530.54	2528.74	2528.93	2529.99	2528.12	2528.15	771.9	13502.2	13322.2	13266	13303.3	13278.4	13269.3	13268.3	13267
955	105250	955	116173			771.9	2713.16	2593.58	2527.34	2548.85	2552.46	2534.34	2531.95	2530.11	2528.34	2528.52	2529.59	2527.73	2527.76	771.8	13536.7	13316.4	13261.4	13297.8	13273.5	13264.6	13263.7	13262.4
954	104695	954	116756			771.8	2688.58	2591.58	2526.62	2547.61	2551.24	2533.5	2531.16	2529.36	2527.61	2527.79	2528.84	2527	2527.03	771.7	13538.4	13310.7	13256.9	13292.4	13268.7	13260	13259.1	13257.8
953	102839	953	117408			771.7	2654.88	2589.71	2525.99	2546.48	2550.12	2532.75	2530.47	2528.69	2526.97	2527.14	2528.2	2526.37	2526.39	771.6	13448.3	13305	13252.3	13287	13263.9	13255.4	13254.5	13253.2
952	103813	952	116474			771.6	2601.72	2588.01	2525.48	2545.5	2549.14	2532.14	2529.9	2528.16	2526.46	2526.63	2527.68	2525.87	2525.89	771.5	13407	13299.3	13247.7	13281.6	13259.1	13250.7	13249.9	13248.7
951	104807	951	116304			771.5	2587.96	2586.55	2525.19	2544.74	2548.39	2531.73	2529.54	2527.83	2526.16	2526.32	2527.36	2525.57	2525.59	771.4	13463.4	13293.7	13243.1	13276.3	13254.3	13246.1	13245.4	13244.1
950	106416	950	115931			771.4	2586.92	2585.17	2524.94	2544.05	2547.7	2531.38	2529.24	2527.55	2525.9	2526.06	2527.1	2525.32	2525.34	771.3	13425.6	13288	13238.5	13271	13249.5	13241.5	13240.8	13239.5
949	104991	949	115713			771.3	2605.36	2583.83	2524.7	2543.38	2547.02	2531.03	2528.94	2527.28	2525.65	2525.81	2526.84	2525.07	2525.1	771.2	13400.6	13282.5	13234	13265.7	13244.7	13236.9	13236.1	13234.9
948	106619	948	116742			771.2	2617.8	2582.45	2524.39	2542.65	2546.29	2530.62	2528.56	2526.93	2525.33	2525.48	2526.51	2524.76	2524.78	771.1	13625.7	13276.9	13229.4	13260.4	13239.9	13232.2	13231.5	13230.3
947	104886	947	115213			771.1	2590.04	2581.04	2524.02	2541.88	2545.51	2530.16	2528.14	2526.54	2524.96	2525.11	2526.14	2524.39	2524.42	771	13681.1	13271.4	13224.8	13255.1	13235.2	13227.6	13227	13225.7
946	104227	946	114686			771	2584.4	2579.78	2523.77	2541.23	2544.86	2529.8	2527.83	2526.25	2524.7	2524.84	2525.86	2524.13	2524.16	770.9	13558.3	13265.9	13220.2	13249.9	13230.4	13223	13222.4	13221.1
945	104712	945	116182			770.9	2621.5	2578.56	2523.53	2540.62	2544.24	2529.47	2527.54	2525.99	2524.45	2524.59	2525.61	2523.89	2523.92	770.8	13474.7	13260.5	13215.6	13244.7	13225.6	13218.4	13217.8	13216.6
944	104250	944	115049			770.8	2598.7	2577.22	2523.15	2539.87	2543.48	2529	2527.1	2525.58	2524.06	2524.2	2525.21	2523.51	2523.53	770.7	13478.8	13255	13211.1	13239.5	13220.9	13213.7	13213.2	13212
943	104919	943	114768			770.7	2597.46	2576	2522.85	2539.22	2542.82	2528.61	2526.76	2525.26	2523.76	2523.9	2524.9	2523.21	2523.24	770.6	13411.2	13249.6	13206.5	13234.4	13216.1	13209.1	13208.6	13207.4
942	105178	942	115943			770.6	2591.02	2574.81	2522.56	2538.59	2542.17	2528.23	2526.41	2524.94	2523.46	2523.59	2524.6	2522.92	2522.95	770.5	13201.9	13244.2	13201.9	13229.2	13211.4	13204.5	13204	13202.8
941	104045	941	116043			770.5	2590.48	2573.66	2522.3	2537.99	2541.55	2527.88	2526.1	2524.64	2523.19	2523.32	2524.32	2522.65	2522.68	770.4	13254.5
940	104492	940	116460			770.4	2601.62	2572.54	2522.03	2537.41	2540.95	2527.53	2525.78	2524.35	2522.92	2523.04	2524.04	2522.38	2522.41	770.3	13516.1
939	104463	939	118205			770.3	2521.72	2571.39	2521.72	2536.78	2540.31	2527.14	2525.42	2524.01	2522.6	2522.72	2523.71	2522.07	2522.1	770.2	13567.9
938	104147	938	119762
937	104891	937	120069
936	104115	936	119418
935	104914	935	120310
934	104662	934	121535
933	105471	933	122861
932	105448	932	123618
931	106240	931	124387
930	106392	930	124735
929	106036	929	124450
928	105252	928	124979
927	105251	927	124122
926	107711	926	122573
925	104261	925	121839
924	102691	924	120842
923	104384	923	119613
922	103659	922	119262
921	103751	921	117026
920	105364	920	115626
919	105439	919	113797
918	104615	918	114849
917	104684	917	115970
916	104327	916	115268
915	102416	915	116068
914	101428	914	114715
913	103227	913	114507
912	104756	912	115545
911	105047	911	114257
910	105040	910	113253
909	102380	909	115850
908	102017	908	115161
907	103383	907	115545
906	103896	906	114210
905	102895	905	114375
904	102586	904	116417
903	102558	903	114899
902	102735	902	113527
901	104151	901	115254
900	103667	900	116562
899	102087	899	115888
898	102764	898	117328
897	102853	897	116124
896	102542	896	114435
895	103242	895	115730
894	102994	894	116945
893	102535	893	118076
892	103654	892	118200
891	104618	891	117365
890	102547	890	118041
889	105019	889	118368
888	104079	888	118738
887	104671	887	120279
886	104468	886	120053
885	104181	885	120363
884	102219	884	120214
883	101949	883	119766
882	102129	882	120863
881	102336	881	122419
880	102501	880	120617
879	103400	879	119775
878	103802	878	119853
877	104636	877	120971
876	104188	876	120435
875	104197	875	120716
874	103996	874	121877
873	101859	873	121268
872	103253	872	122501
871	103012	871	123736
870	102651	870	123361
869	102892	869	123012
868	103127	868	122040
867	103170	867	121082
866	103290	866	121271
865	104463	865	121669
864	103982	864	120648
863	103232	863	120494
862	102737	862	120964
861	103651	861	120674
860	103781	860	122499
859	102890	859	123983
858	102040	858	123315
857	100876	857	122911
856	101501	856	122630
855	101465	855	124246
854	101797	854	125941
853	101874	853	125482
852	101945	852	126102
851	101619	851	125877
850	101948	850	125646
849	102435	849	126910
848	101642	848	128376
847	101186	847	129084
846	103040	846	129608
845	102337	845	128648
844	99829.7	844	129646
843	99613	843	131740
842	101744	842	129745
841	102994	841	128485
840	101782	840	130362
839	101194	839	131601
838	102112	838	131575
837	103806	837	130186
836	106139	836	130031
835	106708	835	129331
834	104555	834	129535
833	102277	833	130362
832	101319	832	129093
831	101737	831	126169
830	100984	830	123589
829	99192.8	829	121642
828	99121.6	828	122164
827	97823.4	827	122797
826	96869.3	826	121844
825	96160.1	825	121083
824	95549	824	120823
823	95025.5	823	119728
822	94665.2	822	120319
821	94785.5	821	121326
820	94753.9	820	121013
819	94757.9	819	120616
818	95826.5	818	118890
817	96767.9	817	118251
816	97660.8	816	118468
815	97406.6	815	118398
814	95874.8	814	116835
813	94841.2	813	115823
812	94694.8	812	115242
811	94079	811	116159
810	94655.2	810	117031
809	93341.8	809	117433
808	93181.7	808	118912
807	94760.7	807	120722
806	95239.4	806	124715
805	96642.3	805	127774
804	94108.5	804	130078
803	95182.8	803	127730
802	92918.3	802	123543
801	93511.5	801	124028
800	93823.6	800	128589
799	94407.7	799	135490
798	95018	798	141823
797	95745.7	797	141676
796	96977.4	796	135294
795	96618.7	795	126467
794	92793.3	794	119473
793	89217.3	793	114981
792	90064.4	792	115951
791	90236.9	791	119535
790	91702.7	790	124059
789	90893.2	789	128146
788	90810.9	788	131109
787	91910.3	787	133149
786	91753.1	786	133496
785	91795.1	785	138738
784	92462.5	784	147578
783	96211	783	161202
782	99301.8	782	173071
781	102652	781	171690
780	101066	780	151378
779	95281.9	779	123288
778	91782.5	778	104719
777	88534.5	777	97074.3
776	86606.8	776	93261.8
775	85852.4	775	91406.5
774	84870.3	774	88933
773	84841.9	773	85998.4
772	85311.7	772	85936.4
771	85428	771	85824.4
770	86491.2	770	83249.1
769	84596.7	769	80964.9
768	85174	768	78603.5
767	83695.3	767	76712.8
766	82571.6	766	75897.8
765	82380.9	765	74693.1
764	82583.7	764	74109.2
763	82762.1	763	74662.6
762	82908.8	762	74918.7
761	83930.7	761	73160.1
760	83118.1	760	72567.6
759	82788.9	759	73567.2
758	83210.4	758	73491.9
757	82773.5	757	72854.4
756	83482	756	71168
755	82205.3	755	70236.8
754	81837.2	754	71076.1
753	82397.4	753	71836.8
752	82836.9	752	73608.7
751	83423.2	751	72399.4
750	83511.4	750	70905.7
749	83854.5	749	70066.5
748	83570.7	748	71071.7
747	84003.9	747	72121.2
746	83958.2	746	71298.3
745	84190.7	745	72447.1
744	84510.5	744	73029.3
743	84134.4	743	71689.8
742	83896.2	742	71934.7
741	82921.2	741	72456
740	84431.6	740	70897.2
739	83599	739	71608
738	83978.3	738	72924.5
737	84661.3	737	73396.1
736	84651.1	736	73535.7
735	83368	735	73734.3
734	82854.2	734	73590.4
733	83655.2	733	72835.8
732	83681.3	732	72511.8
731	84957.3	731	71944.1
730	83881.9	730	71874
729	83680.1	729	72186.1
728	83205.6	728	73449.6
727	84100.8	727	72865.4
726	83074	726	73826.8
725	83524.8	725	75126.8
724	82903.2	724	75946
723	83976.1	723	77153.1
722	84921.6	722	79711
721	84576.2	721	82559.6
720	85642.4	720	83565
719	86282.9	719	84498.5
718	85258.2	718	84233.2
717	85273.5	717	84931.1
716	87032.4	716	84027.7
715	86550.7	715	84611.9
714	86877.6	714	85074.2
713	87011.7	713	84891.6
712	87564.1	712	81197.2
711	87415.9	711	78391.2
710	86732.5	710	74952.3
709	84324.5	709	73005.4
708	83079.8	708	70846.4
707	85054.2	707	69480.4
706	83364.7	706	69444.7
705	82802.9	705	69487.1
704	83677.2	704	69816.8
703	84192.7	703	68536.2
702	85342.2	702	66872.8
701	83933.8	701	67808
700	84159.8	700	69300.3
699	83560.6	699	69638.5
698	84611.2	698	68347
697	83769	697	66082.8
696	83126.5	696	65185.9
695	82484.8	695	65144.2
694	82195.5	694	64842.4
693	82066.3	693	63153.2
692	82530	692	63015.2
691	83653.1	691	63424.9
690	85041.8	690	62974.9
689	90343.2	689	64223.9
688	100055	688	66129.8
687	102370	687	65211.1
686	97351.7	686	64606
685	91493	685	64500.4
684	87693.4	684	63519.5
683	84695.2	683	63009.5
682	83160.6	682	63870
681	84994.6	681	63486.6
680	85874.4	680	64527.8
679	85094.6	679	63492.9
678	83792.5	678	62701.5
677	83799.8	677	63194.7
676	84307	676	64009.6
675	85700	675	64053.5
674	83369.4	674	63807.6
673	85187.9	673	64214.1
672	85545.5	672	63973
671	85115.1	671	64198.9
670	85233.9	670	64856.9
669	85402.4	669	64498.1
668	85589.1	668	64198.1
667	85348	667	64045.9
666	85310.2	666	63326.5
665	84772.5	665	63450.1
664	86368.3	664	65253.4
663	88367.8	663	66340.1
662	86766	662	65869.1
661	86378.1	661	65159.1
660	86822.9	660	63882.3
659	86043.5	659	64068.8
658	85405.7	658	64747.9
657	86232.9	657	65784.7
656	86025.7	656	66125.1
655	86551.6	655	66289.1
654	87635.3	654	66065.9
653	86907.3	653	65238.2
652	86081.6	652	65761.2
651	88845.8	651	65817.6
650	89866.1	650	65622.7
649	89208.2	649	66117.3
648	87250.8	648	67003.7
647	87952.9	647	65881
646	89273.5	646	65864.2
645	89137.4	645	65353.7
644	87346.2	644	66426.4
643	88385.5	643	67516.1
642	90072.3	642	68590.5
641	90349.9	641	68238.6
640	90382.8	640	67441.7
639	89250.4	639	67293.1
638	88634.7	638	66774.4
637	90030	637	66831.1
636	90242	636	66589.2
635	90474.3	635	66876.2
634	91249.6	634	66952
633	90676.2	633	67287.3
632	89691.1	632	66882.1
631	89430.7	631	65177.9
630	91054.5	630	64195
629	92653.5	629	65385.3
628	92103.1	628	67064.9
627	90965.1	627	67196.8
626	90398	626	67730.5
625	93556.4	625	67669.8
624	94494.3	624	68294.1
623	94349.6	623	68773.7
622	90874.2	622	68452.8
621	91371.6	621	68785.1
620	92643.9	620	69988.3
619	94378.4	619	70056.5
618	94183.2	618	69603.8
617	92437.7	617	70134
616	93070.4	616	69294.5
615	94551.5	615	69646.6
614	94369.5	614	70452.4
613	92675.3	613	69233.4
612	93599.2	612	68911.9
611	96106.3	611	68825.9
610	95163.6	610	69747.9
609	95958.9	609	70547.6
608	95812.6	608	71323.1
607	95087.5	607	70624.4
606	95377.8	606	70644.7
605	94527.2	605	70154.3
604	94380.3	604	69592.6
603	96474.8	603	70496.7
602	96247.8	602	70375.4
601	97835.1	601	71274.1
600	97840.9	600	72010.5
599	95611.2	599	71669.5
598	95362.2	598	70560.3
597	96443.4	597	71035.6
596	98048.7	596	71998.1
595	98217.1	595	71770.2
594	98421.2	594	71451.9
593	98164.1	593	71044.9
592	97390.2	592	71154.4
591	98458.3	591	71546.4
590	99086.7	590	72168
589	98710	589	72019.6
588	98519.7	588	72021.1
587	99601.2	587	74213.5
586	101178	586	74605.1
585	101629	585	73817.7
584	101223	584	74440.4
583	102004	583	73659.8
582	102440	582	73391.8
581	103462	581	72977.4
580	103695	580	73250.2
579	103483	579	74325.3
578	100812	578	73333.8
577	101704	577	71267.8
576	101728	576	72327.5
575	100580	575	73423.4
574	101322	574	74650.5
573	100742	573	73972.9
572	101193	572	72424.1
571	100509	571	72343.8
570	98430.4	570	72749.1
569	97102.9	569	72414.6
568	96233.2	568	71030.7
567	94174.3	567	68777.9
566	94585.6	566	68472.4
565	95599.7	565	70495.9
564	96832	564	71822.4
563	101115	563	73268.4
562	106538	562	75147.4
561	110830	561	77299.2
560	114186	560	79480.3
559	116852	559	83099.6
558	119153	558	84944.3
557	121317	557	87076.7
556	125067	556	89427
555	126352	555	90426.8
554	124342	554	87491.5
553	115594	553	82888.1
552	106816	552	78688.2
551	98683	551	73941.7
550	92212.6	550	68878
549	89280.8	549	65950
548	83708.6	548	63615.7
547	81341.9	547	60657.1
546	77065.9	546	58314.1
545	70431.2	545	53791.5
544	61874.7	544	47618.3
543	51473.7	543	41271
542	40168.2	542	35415.7
541	33641.8	541	30715.8
540	31083.8	540	28293.4
539	29539.3	539	27457.5
538	31664.5	538	28026.2
537	37077.1	537	31295.7
536	59807.9	536	50730.2
535	163881	535	121888
534	434265	534	270527
533	691884	533	403883
532	563558	532	365075
531	233573	531	211520
530	77345.2	530	101987
529	42883.9	529	50075.9
528	30758.9	528	26991.6
527	26550.9	527	21050.7
526	25325.3	526	20068.9
525	24933.5	525	19017.7
524	24254.7	524	18479.6
523	23258.8	523	18456.8
522	23429.9	522	18262.7
521	24399.6	521	18603.3
520	24680.8	520	18525.4
519	24168.1	519	18109.3
518	24302.2	518	17861.8
517	24699.3	517	18030
516	24349.5	516	18013.1
515	23963.6	515	18325.2
514	24236	514	18208.7
513	24650	513	18512
512	24984.7	512	18967.3
511	24827.7	511	19367.8
510	24616.8	510	18698
509	24624.8	509	18798.7
508	24365.8	508	18699.3
507	23910.1	507	18877.3
506	23322.1	506	18797.3
505	23914	505	18706.8
504	24132.7	504	18108.9
503	23915.8	503	17836.6
502	24582.4	502	17582.7
501	25303.2	501	17994.8
500	25413.2	500	18060
499	26257.5	499	17923.6
498	25697.8	498	18590.3
497	24350	497	18698
496	24555.1	496	18179.6
495	24474	495	18125.6
494	23786.1	494	17785.4
493	23646.1	493	17998.5
492	24232.9	492	18444.2
491	24477.9	491	17862
490	23499.3	490	17915
489	23488.5	489	18497.7
488	23953.5	488	18320.3
487	23646.3	487	18229.3
486	23326.8	486	18429.1
485	24226.9	485	18278.1
484	25316.5	484	18183.1
483	25198.6	483	18306.4
482	25540.4	482	17851.9
481	24817.2	481	18378.9
480	25105.9	480	17834.5
479	24355.1	479	17890.3
478	24140.8	478	18151
477	24830.7	477	17780.4
476	24644.3	476	17927.1
475	24687.9	475	18691.8
474	24510.6	474	18497.4
473	24545.6	473	18457.4
472	24483.5	472	18276.7
471	24737.4	471	18581
470	25135.1	470	18611.7
469	24627.6	469	18894.9
468	23966.7	468	18680.5
467	23932.5	467	18799.8
466	24213	466	18840.7
465	24242	465	18765.4
464	24558.7	464	18627.8
463	25205.4	463	19206.2
462	24743.8	462	18299.7
461	24559.5	461	18141.6
460	24186	460	19063.3
459	24190	459	19002.9
458	24614	458	18722.7
457	24924.5	457	18524.7
456	24388.4	456	18689.9
455	24551.3	455	19460.8
454	24816.1	454	19160.2
453	24925.7	453	18476.1
452	24678.8	452	18867.6
451	24748.9	451	19516.8
450	24822.4	450	19156.2
449	24686	449	19051.6
448	24247.9	448	18999
447	24490	447	19381.6
446	24920.3	446	19013.4
445	24652.1	445	18862.5
444	24781.9	444	18888.8
443	24944.2	443	18952.1
442	24868.5	442	19080.7
441	24868.9	441	18846.8
440	25453.8	440	18528.2
439	25897.8	439	18530.2
438	25223.2	438	19013.3
437	24620.9	437	18793.1
436	24446.2	436	18345.5
435	25390.1	435	18983.5
434	25249.7	434	19171.3
433	25114.2	433	19528.9
432	25484.3	432	18997.1
431	25287.8	431	19201.6
430	25427.8	430	20140.2
429	24985.3	429	19538.2
428	25426.1	428	19172
427	25555.2	427	19075
426	25446.3	426	19154.5
425	25977.6	425	18662.8
424	25668.5	424	18441.8
423	25266.6	423	19438.8
422	25193.2	422	20366.2
421	25288.6	421	19464.5
420	25170.7	420	18692.7
419	24867.6	419	18287.5
418	25411.1	418	18325.6
417	25725.8	417	19041
416	25502.2	416	19546.6
415	25033.7	415	19574.8
414	25188.8	414	18936.7
413	25727.6	413	18688.4
412	25327.6	412	19570.4
411	25275.2	411	19225.2
410	25452.6	410	18491.2
409	26134.5	409	18935.9
408	25725.6	408	19314.1
407	24867.5	407	19442.7
406	25549.3	406	19312.3
405	25528.3	405	19512
404	26171.6	404	19543
403	26346.3	403	19443.6
402	26371.4	402	19608
401	26435.3	401	20406.8
400	26686.3	400	20154.5
399	26355.6	399	20197.3
398	25733.1	398	19670.2
397	25726.3	397	18855.4
396	25958	396	19052.1
395	26000.9	395	18987.9
394	25265.9	394	19027.3
393	25323.1	393	19776.8
392	25285	392	20337.8
391	25644.7	391	19673.2
390	25801.6	390	19923
389	26374.1	389	20605.1
388	26308.6	388	20298
387	26334	387	19615.6
386	26528.8	386	19873.1
385	26995.4	385	19730.8
384	27575.1	384	19803.3
383	26835.5	383	19976.5
382	25738.4	382	19802
381	26443.8	381	19860.2
380	26122.6	380	20465.7
379	26039.6	379	20414.9
378	25741.5	378	20002.3
377	25774.4	377	19755.6
376	25434.7	376	20274.3
375	26074.7	375	19916.3
374	26325.5	374	19735.4
373	26841.8	373	19535.4
372	26513.1	372	19851.2
371	25828.1	371	20263.6
370	26614.8	370	19739.9
369	26788.4	369	20161.2
368	27089.7	368	20912.2
367	27547.4	367	20428.1
366	27182.6	366	19866.6
365	26914.8	365	19981.7
364	26241	364	19770.6
363	26580.4	363	19781.4
362	26780.1	362	20095.1
361	26890	361	20234.8
360	27058.6	360	19902.8
359	28151.8	359	19998.2
358	27412.3	358	20619.5
357	27117.7	357	20724.6
356	26974.2	356	20499.3
355	27020.1	355	20127.3
354	27657	354	19952.9
353	27173	353	19980.9
352	27043.2	352	20447
351	26885.2	351	20706.5
350	27464.2	350	20691.6
349	27042.9	349	20931.9
348	26871.4	348	20777.1
347	27218.7	347	21499.7
346	27915.7	346	21287.5
345	27611	345	20943.7
344	28491.2	344	20081.8
343	27502.6	343	20276.7
342	26999	342	20851.1
341	27910.5	341	20796.6
340	27424.2	340	20641.1
339	26627.9	339	20834.1
338	26944.9	338	20818.1
337	28068	337	20880.4
336	28002.7	336	21386.6
335	28153.6	335	21253.6
334	28200.8	334	20246.1
333	27274.6	333	20489
332	27296.7	332	20485.8
331	27419.7	331	20025
330	27607.3	330	20671.1
329	27744.3	329	21212.9
328	27835	328	20623.4
327	28409.2	327	20612.5
326	28380	326	21185.6
325	27266	325	21070.1
324	27560.6	324	21059.7
323	27529.2	323	20679.2
322	27688.5	322	21075.9
321	27233.8	321	21367.7
320	27885.8	320	21812.1
319	27287.8	319	21766.9
318	27887.5	318	21458.3
317	27259.8	317	20631.5
316	26294.3	316	20491.5
315	27682.2	315	20574.2
314	27902.3	314	20840.5
313	28341.5	313	21038
312	27209.1	312	21162.1
311	28606	311	21525.9
310	28064.3	310	21712.7
309	27897.7	309	22117.1
308	27706.8	308	21891.1
307	28717.1	307	21621.4
306	28232.5	306	21399.8
305	27742.1	305	21732.7
304	27871.6	304	21800.5
303	28615.7	303	20569.8
302	28752.6	302	20661.8
301	28610.9	301	20844
300	28394.1	300	20129.6
299	28899	299	20574.8
298	27983.5	298	21790.5
297	28069.2	297	21878.5
296	28855.9	296	22113.1
295	27689.5	295	21313.7
294	27761	294	20582
293	27859.8	293	20977.3
292	27442.1	292	20100
291	27787.3	291	21379.9
290	27582.1	290	21886.6
289	28448.2	289	22015.8
288	28822.8	288	22122.7
287	29410.5	287	23881.6
286	32827.6	286	27119.9
285	36372.8	285	30364.2
284	35460.4	284	28979.8
283	30884.6	283	24152
282	28589.1	282	20615.8
281	27046.5	281	20297.5
280	26092.3	280	20448.8
279	26874.4	279	20456.8
278	27463.3	278	20837.4
277	27594.1	277	20974.3
276	28174.1	276	20708.1
275	27236.1	275	20350.5
274	26888.6	274	20270.1
273	27856.8	273	20529.7
272	28153.1	272	21123.2
271	27717	271	20898.6
270	27410.1	270	20706.8
269	26980.4	269	20782
268	26555.1	268	19979.8
267	28079	267	19901
266	28581.9	266	20503.7
265	28153.5	265	21279.5
264	27757.1	264	21624.2
263	27434.1	263	21190.9
262	27248.8	262	20587.5
261	27860.5	261	20452.1
260	28062.4	260	20566.6
259	27479.1	259	20472.9
258	27282.2	258	20715.3
257	27818	257	20584.7
256	28099.2	256	20577.6
255	28566.5	255	20353.6
254	27886.3	254	20664.9
253	27098.2	253	21377.5
252	26521.2	252	21214.2
251	27540.3	251	20933.8
250	28127.6	250	20993.8
249	28229.2	249	20827.6
248	28591.3	248	21039.5
247	28282.7	247	20535.5
246	28364.7	246	20570.5
245	28983.9	245	21308.1
244	28920	244	21067.8
243	28423.4	243	21105.7
242	28553.2	242	21786.5
241	28682.1	241	21514.2
240	28302.9	240	21138.9
239	27501.8	239	21212.9
238	27787.8	238	21622.7
237	28448	237	21861.6
236	29760.2	236	21715.6
235	29097.7	235	21257.7
234	27698.9	234	21670.2
233	28204.1	233	21620.9
232	29408.6	232	21526.2
231	28981.4	231	21554.1
230	29044.7	230	21773.6
229	28917.8	229	22520.5
228	30275.9	228	22466.9
227	30052.9	227	22267.8
226	29005.6	226	21697.9
225	28639.3	225	22076
224	29438.4	224	23304.1
223	29724.8	223	23378
222	29576.8	222	22941.7
221	29687.8	221	21885
220	29605.7	220	21766.1
219	30238.1	219	21853.8
218	29680.1	218	21816.8
217	29453.8	217	21866.3
216	30125.7	216	22219.1
215	30409.6	215	22117.4
214	29790.4	214	22452.6
213	29911.1	213	22657.4
212	30778	212	22176.6
211	30892.8	211	22382.6
210	31345.7	210	22309.2
209	30796.5	209	22173.5
208	30327.6	208	23057.5
207	31073.5	207	22616.4
206	30552.8	206	22493.9
205	30168.4	205	23603
204	31112.9	204	23467.1
203	31278.7	203	23157.9
202	32104	202	23264.7
201	31609.7	201	23474.9
200	31304.4	200	24219.6
199	31055.3	199	23901.5
198	32727.9	198	23536.3
197	32901.6	197	23513.3
196	32080.7	196	23929.4
195	32131	195	23503
194	32272.4	194	23046.5
193	32113.8	193	23167.3
192	32342.8	192	23760.1
191	31636.9	191	23985.9
190	31467	190	24411.7
189	32175.1	189	24291.8
188	32153.6	188	23924
187	31554.8	187	23306
186	31309	186	23264.5
185	32027.5	185	23140.6
184	32020.8	184	23898.5
183	32343	183	24044.2
182	33246.8	182	24191.2
181	33714.7	181	24257.9
180	34284.4	180	25434
179	35986.1	179	26886.5
178	36829.7	178	26646.8
177	37486.4	177	26252.6
176	35917.7	176	26246.7
175	35403	175	26877.5
174	36279.3	174	26050.9
173	35860.2	173	26222.8
172	34703.4	172	26464
171	33072	171	25197.7
170	32953.5	170	24314.3
169	31886.4	169	24048.3
168	30718.4	168	23900.8
167	29209.8	167	22876.3
166	28379.8	166	21281.7
165	27659.9	165	20034.5
164	25533.2	164	19750.2
163	23517.4	163	18801.7
162	23176.5	162	18242.4
161	23756.5	161	18586.6
160	23843.7	160	19417
159	27382.4	159	20889.3
158	33592.2	158	25990.7
157	51853.6	157	36238.7
156	85043.3	156	55023.3
155	120150	155	73509.7
154	115786	154	73625.7
153	75974.9	153	53658.6
152	45737	152	34176.7
151	32917.9	151	23862.6
150	27321.7	150	20464.7
149	25624.2	149	19774.2
148	25016.4	148	19317.5
147	24158.7	147	18303.2
146	23091.3	146	18415.2
145	22714.1	145	18691
144	22266.1	144	18635
143	22090.3	143	18521.2
142	22912.5	142	18107.7
141	22499.6	141	17784.9
140	22329.5	140	17520.9
139	22157.2	139	17606.5
138	21479.1	138	17305.4
137	21209.1	137	17582.9
136	20292.8	136	17652.6
135	20279.7	135	17487.6
134	20742.9	134	17266.6
133	21198.4	133	17172.3
132	21462.8	132	17183.5
131	21636.2	131	17272.2
130	21490.9	130	17585.4
129	22240.5	129	18332.5
128	23466	128	18739.1
127	24930.4	127	19282.1
126	26012.2	126	20039.1
125	25140.9	125	20739.2
124	25205.6	124	19779
123	25222.9	123	19572.5
122	24446.1	122	19461.7
121	23309.2	121	18434.1
120	21042.7	120	17487
119	19961.2	119	17001.6
118	19125.6	118	16274.2
117	18573	117	15697.9
116	17093.2	116	15614.4
115	15950.1	115	15329.6
114	13556.6	114	14885.7
113	11988.4	113	13689.6
112	10663.5	112	12239.1
111	10423.3	111	11981.6
110	10104.8	110	12353
109	10095	109	13360.9
108	11419	108	14107.5
107	14743.7	107	16726
106	29329.3	106	27148.5
105	72914.6	105	52843.1
104	125027	104	79879.8
103	114145	103	77161.1
102	52659.7	102	45294.9
101	17892	101	20658.1
100	10914.6	100	12564.8
99	10081	99	10384.4
98	9875.98	98	9657.43
97	8816.63	97	9602.17
96	8633.72	96	9267.33
95	8604.73	95	9279.39
94	8805.7	94	8893.38
93	8832.57	93	8755.28
92	8850.38	92	9015.31
91	8626.5	91	9077.59
90	8813.27	90	9109.69
89	8675	89	9448.39
88	8898.59	88	9444.71
87	8602.1	87	9242
86	8237.71	86	9598.71
85	8447.39	85	10295.6
84	8515.44	84	10441.2
83	8856.63	83	10183.9
82	8874.36	82	10490.3
81	8062.23	81	10371.9
80	8088.16	80	10989.2
79	8345.99	79	10816.6
78	8535.13	78	10078.8
77	8321.65	77	9815.04
76	9021.76	76	9996.51
75	9087.2	75	10238
74	8588.55	74	10622.9
73	8503.38	73	10693.2
72	8143.21	72	10590.8
71	8624	71	11122.4
70	8786.04	70	11253.6
69	8322.26	69	11530.5
68	8032.13	68	11473.1
67	8401.12	67	12006.3
66	8208.4	66	13373.9
65	8737.19	65	15268.7
64	9457.4	64	16970.4
63	10314.2	63	19364.7
62	10896.5	62	21317.9
61	10542.4	61	19977.7
60	9402.89	60	15306.2
59	8122.93	59	9809.27
58	7567.66	58	6843.23
57	7148.81	57	5776.23
56	7103.54	56	5542.31
55	6842.51	55	5575.15
54	6813.28	54	5644.13
53	6639.76	53	5648.88
52	7075.67	52	5461.6
51	7756.56	51	5843.67
50	7752.17	50	5958.23
49	7546.1	49	5886.63
48	6816.4	48	5722.19
47	6853.9	47	5393.54
46	6862.62	46	5257.32
45	6400.28	45	5307.23
44	6353.34	44	5067.18
43	6643.06	43	4885.78
42	6667.09	42	4827.64
41	6098.41	41	4771.7
40	5752.15	40	4652.43
39	5777.57	39	4451.04
38	5688.88	38	4370.3
37	5460.72	37	4403.64
36	5095.22	36	4368.19
35	5315.45	35	4284.83
34	5785.4	34	4588.01
33	6077.44	33	4610.92
32	6589.62	32	5036.69
31	7267.77	31	5549.29
30	8368.55	30	6120.54
29	10274.4	29	7071.27
28	14107.8	28	9786.22
27	20131.1	27	13454.1
26	24648.8	26	16579
25	22108.9	25	15528.7
24	15327	24	11474.8
23	7625.12	23	7547.14
22	4060.59	22	4734.35
21	2654.7	21	2886.55
20	1878.21	20	1805.18
19	1323.24	19	1721.92
18	1314.46	18	1623.03
17	2050.93	17	1938.54
16	3881.26	16	3042.43
15	5880.23	15	4073.44
14	5950.96	14	4632.93
13	5761.11	13	5083.69
12	5558.21	12	4803.04
11	5098.13	11	4248.24
10	4763.57	10	4388.02
9	5582.77	9	4967.28
8	6512.6	8	5656.9
7	5334.16	7	5596.37
6	3873.18	6	4983.49
5	2279.67	5	4220.1
4	1496.7	4	3687.04
3	1329.08	3	3568.95
2	1223.28	2	2998.46
1	655.296	1	1755.64
0	85.8959	0	613.453
-1	22.9001	-1	80.4962
-2	10.559	-2	32.3216
-3	18.5046	-3	29.9107
-4	28.1645	-4	32.8878
-5	1.21524	-5	27.7236
-6	0.00431	-6	30.2299
-7	0.89222	-7	8.0656
-8	6.89271	-8	10.3797
-9	12.2188	-9	1.49311
-10	0	-10	7.96476
-11	0	-11	14.8593
